# Supplementary material for: MicroRNA Profile of Lung Tumor Tissues Is Associated with a High Risk Plasma miRNA Signature
Source: Microarrays (Basel). 2016 Jul 5;5(3):18. doi: 10.3390/microarrays5030018 (PMC5040965; doi:10.3390/microarrays5030018)
Supplement: Supplementary file 1 [file microarrays-05-00018-s001.zip]

Archive with 2 entries (2 files):
- Table S2_final.xlsx
- microarrays-127562-supplementary material.pdf
