# Supplementary material for: MicroRNA Profile of Lung Tumor Tissues Is Associated with a High Risk Plasma miRNA Signature
Source: Microarrays (Basel). 2016 Jul 5;5(3):18. doi: 10.3390/microarrays5030018 (PMC5040965; doi:10.3390/microarrays5030018)
Supplement: Supplementary file 1 [file microarrays-05-00018-s001.zip › Table S2_final.xlsx]

## Sheet: Sheet1
Table S2: Microarray data for microRNA expression in lung tumor tissue samples
T/N		T1	T2	T3	T4	T5	T6	T7	T8	T9	T10	T11	T12	T13	T14	T15	T16	T17	T18	T19
MSC		L	I	H	H	H	I	H	H	I	H	I	H	I	I	H	H	H	H	H
Status (1=dead, 0=alive)		0	0	1	0	1	0	0	0	0	1	0	1	0	0	1	1	1	1	0
survival time (years)		5	5	1.62	5	2.44	5	5	5	5	1.07	5	2.47	5	5	1.94	1.01	3.16	1.47	3.11
Age		69	54	50	58	72	54	60	57	58	54	57	52	54	61	70	56	57	57	55
Sex		m	f	f	m	f	m	m	f	f	m	m	m	m	f	m	m	m	f	m
Histology		adeno	squamo	adeno	adeno	adeno	adeno	squamo	adeno	adeno	adeno	adeno	squamo	adeno	large	adeno	adeno	adeno	small	adeno
Stage		1a	1b	1a	1b	3b	1a	1a	1a	1a	2b	1a	3a	1a	1a	3b	3a	3a	4	1a
PackYr		100	30	26	40	100	30	40	60	76	70	100	40	45	60	75	80	84	80	50
Note	Data normalized using per-chip 50th percentile method
Gene symbol	Reporter BioSequence	T1	T2	T3	T4	T5	T6	T7	T8	T9	T10	T11	T12	T13	T14	T15	T16	T17	T18	T19
hsa_mir_147left	ACACTCCCTGAATCTAAAGACAACATTTCTGCACACACAC	9.48826	9.05067	9.17083	9.12092	8.5994	8.99894	8.98128	8.74611	8.6821	8.82431	8.45522	8.88114	8.72483	8.84438	9.01374	9.17823	9.07021	9.07624	9.12074
hsa_mir_147right	AGCCAGTGTGTGGAAATGCTTCTGCTAGATTCTGAAGGTC	8.91408	8.97179	8.90752	8.66784	9.1373	9.0242	8.76811	8.85973	9.12366	8.60853	8.75315	8.61196	8.88934	9.11922	8.63675	8.88747	8.81286	9.17069	8.59407
hsa_mir_320_Hcd306left	CTTCGCTCCCCTCCGCCTTCTCTTCCCGGTTCTTCCCGGA	10.4078	10.6332	10.4704	10.2625	9.60726	10.5677	10.3628	9.8917	10.1041	9.92876	10.2362	9.53097	9.88637	10.5993	10.7034	10.2756	10.6723	10.3736	10.7963
hsa_mir_320_Hcd306right	GAAAAGCTGGGTTGAGAGGGCGAAAAAGGATGAGGTGACT	11.6906	11.5079	11.074	11.0835	11.2264	11.055	10.7247	11.0626	11.9578	11.0922	11.3211	11.8337	11.495	11.2937	10.6267	11.39	11.7384	10.9912	11.3087
hsa_mir_490_Hcd20left	AAAGTTCATTGTTCGACACCATGGATCTCCAGGTGGGTCA	8.123	8.08909	8.20934	8.21262	8.17976	8.19963	8.26478	8.2817	8.09864	8.41111	8.20093	8.18752	8.0138	7.92442	8.07972	7.97973	8.18022	7.71382	8.19002
hsa_mir_490_Hcd20right	ACCAACCTGGAGGACTCCATGCTGTTGAGCTGTTCACAAG	8.19277	8.05086	8.20954	8.3067	8.49158	8.3006	8.31068	8.301	8.18425	8.31803	8.3244	8.30379	8.17444	8.01037	8.20992	8.17376	8.26163	8.08071	8.67808
hsa_mir_95left	CAACACAGTGGGCACTCAATAAATGTCTGTTGAATTGAAA	8.7013	8.42089	8.49867	8.44576	8.23894	8.27986	8.4093	8.3878	8.27132	8.34632	8.21186	8.30396	8.26191	8.33489	8.25895	8.25086	8.34751	8.64621	8.25257
hsa_mir_95right	CGTTACATTCAACGGGTATTTATTGAGCACCCACTCTGTG	9.07568	9.10259	9.01187	8.85729	8.56748	8.71574	8.83291	8.53671	8.57094	8.37065	8.4157	8.4338	8.76877	9.11509	8.85989	8.7468	9.1312	9.03376	8.67036
hsa-let-7a-1-prec	TGAGGTAGTAGGTTGTATAGTTTTAGGGTCACACCCACCA	11.6387	11.5525	11.4728	11.2029	11.0213	11.7288	11.1448	11.0966	11.1192	10.814	11.4045	11.6194	11.081	11.1916	11.1643	11.142	12.1668	11.6038	12.1593
hsa-let-7a-2-precNo1	TACAGCCTCCTAGCTTTCCTTGGGTCTTGCACTAAACAAC	8.56564	8.21224	8.43253	8.21737	8.13136	8.39821	8.36806	8.15886	8.28517	8.70399	8.74478	8.20438	8.24332	8.45853	8.40696	8.21593	8.63741	8.31497	8.68962
hsa-let-7a-2-precNo2	ACTGCATGCTCCCAGGTTGAGGTAGTAGGTTGTATAGTTT	10.5572	10.4206	10.1706	9.71811	9.66952	9.9738	9.97418	9.60875	9.35196	10.3776	10.4645	11.3177	10.103	10.5425	9.96564	10.1471	11.3977	9.56059	11.9203
hsa-let-7a-3-prec	GGGTGAGGTAGTAGGTTGTATAGTTTGGGGCTCTGCCCTG	10.5189	10.3502	10.1921	9.96585	9.61019	9.78101	10.0034	9.53279	9.48664	10.0147	10.44	10.8968	10.2258	10.4288	9.78624	9.70434	11.2279	9.58068	11.2063
hsa-let-7b-prec	TGAGGTAGTAGGTTGTGTGGTTTCAGGGCAGTGATGTTGC	12.1611	12.5408	12.2063	11.7787	11.8011	12.3311	11.8811	11.7502	11.8745	12.1105	12.5916	12.7092	12.4843	12.5181	12.0313	12.2914	12.7005	11.7741	12.9761
hsa-let-7c-prec	GCATCCGGGTTGAGGTAGTAGGTTGTATGGTTTAGAGTTA	10.5409	10.7948	10.4405	9.97163	9.79952	9.79696	10.4564	9.77305	9.62194	10.6851	10.4502	11.6863	10.5251	10.8191	10.1713	10.6104	11.4464	9.7711	12.428
hsa-let-7d-prec	CCTAGGAAGAGGTAGTAGGTTGCATAGTTTTAGGGCAGGG	10.4862	10.3478	10.1699	9.97673	9.64441	9.98681	9.93102	9.80209	9.77808	10.4794	9.83441	11.1117	10.0211	10.3147	10.0151	10.0151	10.9836	9.41567	11.4974
hsa-let-7d-v1-prec	CTAGGAAGAGGTAGTAGTTTGCATAGTTTTAGGGCAAAGA	9.19643	8.95491	9.04112	8.704	8.45741	8.74765	8.85277	8.55658	8.36689	8.81922	8.78767	9.19137	8.87278	9.31009	8.83363	8.61954	9.66745	8.33121	10.1742
hsa-let-7d-v2-precNo1	TTGGTCGGGTTGTGACATTGCCCGCTGTGGAGATAACTGC	8.57521	8.85378	8.47449	8.38397	8.63521	8.63801	8.69796	8.37878	8.45531	8.2618	8.49628	8.59383	8.90588	8.77618	8.38587	8.61242	8.545	8.45116	8.51537
hsa-let-7d-v2-precNo2	GCTGAGGTAGTAGTTTGTGCTGTTGGTCGGGTTGTGACAT	10.0086	10.4917	10.4735	9.87055	9.76213	10.2076	10.3735	9.90045	10.3314	9.91294	9.32371	10.0245	10.7156	10.98	10.4283	10.5844	10.6582	10.2388	11.2501
hsa-let-7e-prec	GGCTGAGGTAGGAGGTTGTATAGTTGAGGAGGACACCCAA	11.2678	10.9163	11.4073	11.0849	10.9147	11.797	11.2906	11.2454	11.7973	11.4861	11.0094	11.9117	11.6791	11.7436	11.7537	11.5764	11.2143	10.5701	11.5203
hsa-let-7f-1-precNo1	GGTAGTGATTTTACCCTGTTCAGGAGATAACTATACAATC	9.21857	8.75216	9.04104	8.57834	9.20374	9.12085	8.93812	8.86895	9.20511	8.92786	9.17943	8.513	9.2598	9.01935	9.11976	9.03666	9.36513	8.74428	8.84605
hsa-let-7f-1-precNo2	GGGATGAGGTAGTAGATTGTATAGTTGTGGGGTAGTGATT	9.08931	8.48609	8.84016	8.59301	8.29675	8.93342	8.87542	8.5451	8.65469	8.70355	9.04262	8.80749	8.64796	9.15362	8.6123	8.61175	9.52683	7.98025	9.77982
hsa-let-7f-2-prec2	TGAGGTAGTAGATTGTATAGTTTTAGGGTCATACCCCATC	9.22518	8.77708	8.93892	8.68189	8.24405	8.85141	8.65618	8.43387	8.24846	8.96154	8.93441	9.1446	8.54418	9.02232	8.46842	8.74933	9.57394	8.28853	10.0655
hsa-let-7g-precNo1	CTGATTCCAGGCTGAGGTAGTAGTTTGTACAGTTTGAGGG	10.1102	9.46607	10.0267	9.55777	8.35311	9.39939	9.57397	9.12171	8.94187	9.55363	9.5393	9.45497	9.28211	10.0612	9.29825	9.47741	10.6572	9.45574	11.0726
hsa-let-7g-precNo2	TTGAGGGTCTATGATACCACCCGGTACAGGAGATAACTGT	8.56352	8.11284	8.24981	8.35164	8.35552	8.31047	8.38106	8.25935	8.22847	8.42334	8.2704	8.39468	8.36189	8.28707	8.43087	8.20794	8.69828	8.43481	8.65072
hsa-let-7iNo1	CTGGCTGAGGTAGTAGTTTGTGCTGTTGGTCGGGTTGTGA	10.6717	11.1246	10.8851	10.4803	10.5002	11.0688	11.3326	10.7877	11.5934	10.5912	10.0096	11.0898	11.6895	11.4948	11.2831	11.6009	11.3047	11.3063	11.5135
hsa-let-7iNo2	CATTGCCCGCTGTGGAGATAACTGCGCAAGCTACTGCCTT	8.79305	8.65786	8.90124	8.56487	8.71286	8.71137	8.90779	8.51817	9.02803	8.57163	8.32013	8.66591	9.33549	8.76732	8.74316	8.78526	8.74982	9.18459	8.83771
hsa-mir-001b-1-prec1	AATGCTATGGAATGTAAAGAAGTATGTATTTTTGGTAGGC	9.7704	9.41604	9.3579	9.21227	9.14401	9.27928	9.27738	8.93023	9.34725	9.04785	9.40645	9.46313	9.38159	9.92176	9.63712	9.69666	9.79284	9.70638	9.98723
hsa-mir-001b-2-prec	TAAGCTATGGAATGTAAAGAAGTATGTATCTCAGGCCGGG	8.41669	8.24469	8.30668	8.27901	8.19792	8.32208	8.33679	8.27403	8.2594	8.55153	8.27682	8.46501	8.28452	8.0469	8.46505	8.4939	8.31874	8.43096	8.3057
hsa-mir-007-1-prec	TGTTGGCCTAGTTCTGTGTGGAAGACTAGTGATTTTGTTG	9.44698	9.49389	9.47558	9.07489	9.1421	9.55629	9.36956	9.24879	9.66687	9.21921	8.99542	9.1471	9.99293	9.7427	9.03331	9.16982	9.35952	10.0626	8.87206
hsa-mir-007-2-precNo1	TACTGCGCTCAACAACAAATCCCAGTCTACCTAATGGTGC	8.6507	8.39798	8.55051	8.55012	8.45963	8.48106	8.48576	8.35543	8.20749	8.37838	8.28355	8.46731	8.32209	8.31428	8.38601	8.13793	8.65431	8.77765	8.92547
hsa-mir-007-2-precNo2	GGACCGGCTGGCCCCATCTGGAAGACTAGTGATTTTGTTG	9.95243	10.3068	9.41172	9.37975	9.44157	10.3876	9.90742	9.25358	9.7676	9.18296	10.1299	9.59182	10.2005	10.0445	9.54753	9.76504	9.63206	10.3309	9.45893
hsa-mir-007-3-precNo1	AGATTAGAGTGGCTGTGGTCTAGTGCTGTGTGGAAGACTA	10.8171	10.8462	11.2658	10.6589	10.8267	11.2491	10.8882	10.5839	11.5041	11.0453	9.6677	10.5084	11.405	11.401	11.1093	11.2517	11.1008	11.2308	11.6653
hsa-mir-007-3-precNo2	TGGAAGACTAGTGATTTTGTTGTTCTGATGTACTACGACA	8.65574	8.4612	8.53708	8.56139	8.49669	8.43584	8.64031	8.34263	8.63273	8.58243	8.39294	8.54423	8.65684	8.58596	8.54957	8.25728	8.58363	8.517	8.51647
hsa-mir-009-1No1	TCTTTGGTTATCTAGCTGTATGAGTGGTGTGGAGTCTTCA	9.07977	9.12948	9.48886	9.06819	9.25974	9.14689	9.58747	9.07114	10.0173	8.70183	8.62468	9.46715	9.58557	11.8784	9.27478	9.14899	9.66911	9.44303	9.31148
hsa-mir-009-1No2	TAAAGCTAGATAACCGAAAGTAAAAATAACCCCATACACT	8.20619	7.98779	8.33716	8.31615	8.05331	8.1815	8.0166	8.21978	8.0588	8.10155	8.24827	8.19626	7.965	11.7523	8.1132	8.01548	9.15462	7.80786	8.28901
hsa-mir-009-2No1	GAAGCGAGTTGTTATCTTTGGTTATCTAGCTGTATGAGTG	8.13942	8.06302	8.11825	8.14033	8.00019	7.96978	8.04117	8.08217	7.9648	8.25392	8.11657	8.07709	8.07394	11.3139	8.18879	7.84876	9.00039	7.60642	8.3132
hsa-mir-009-2No2	GAGTGTATTGGTCTTCATAAAGCTAGATAACCGAAAGTAA	7.93759	7.99339	8.42187	8.11181	7.82374	7.92444	7.79792	7.96614	7.77489	8.05047	8.01953	8.05674	7.81523	12.004	7.84768	7.77308	9.20263	7.36083	8.00763
hsa-mir-009-3No1	GGGAGGCCCGTTTCTCTCTTTGGTTATCTAGCTGTATGAG	10.0963	10.2562	10.5942	10.5644	10.9923	10.7184	10.5383	10.8921	10.8266	10.6171	10.6472	11.2372	10.5546	12.1642	11.0203	11.03	10.7048	10.5428	10.9968
hsa-mir-009-3No2	GTGCCACAGAGCCGTCATAAAGCTAGATAACCGAAAGTAG	11.1517	11.036	11.4744	10.9228	10.9054	10.6279	11.2756	11.2306	11.0631	9.81292	10.3385	10.7429	11.0928	12.81	12.1054	11.68	11.0136	10.3811	11.4122
hsa-mir-010a-precNo1	GTCTGTCTTCTGTATATACCCTGTAGATCCGAATTTGTGT	11.8482	10.2269	10.7581	10.6972	8.91925	9.59417	9.13398	9.46002	8.91967	10.3586	10.3072	10.497	9.69201	10.6806	10.2129	9.85478	11.1899	10.8214	11.2372
hsa-mir-010a-precNo2	GTGGTCACAAATTCGTATCTAGGGGAATATGTAGTTGACA	8.83792	8.12437	8.27934	8.28501	8.08313	8.04697	7.89527	7.99476	7.98327	8.27472	8.08374	8.21199	7.965	8.17402	8.0583	7.9282	8.27571	8.52688	8.21251
hsa-mir-010b-precNo1	TACCCTGTAGAACCGAATTTGTGTGGTATCCGTATAGTCA	11.2105	9.72098	10.3468	10.5886	8.47623	9.24436	8.62707	9.00768	8.39818	9.64699	9.96884	10.4129	9.20029	9.65086	10.1316	9.73981	10.7993	10.1874	10.6446
hsa-mir-010b-precNo2	GTCACAGATTCGATTCTAGGGGAATATATGGTCGATGCAA	8.72912	8.0326	8.19201	8.50662	8.11127	8.05822	7.88323	8.19331	7.77274	8.24846	8.41855	8.26629	8.08298	8.08385	8.06464	8.27704	8.80673	7.55041	8.40725
hsa-mir-015a-2-precNo1	CCTTGGAGTAAAGTAGCAGCACATAATGGTTTGTGGATTT	9.59649	9.12695	9.14437	8.74514	8.22879	8.54923	8.87393	8.81406	8.16716	8.97129	8.8856	9.34403	8.33204	9.39772	8.56019	8.74433	9.74112	8.67862	10.0914
hsa-mir-015a-2-precNo2	TTTGTGGATTTTGAAAAGGTGCAGGCCATATTGTGCTGCC	8.98685	8.78588	8.58795	8.57555	8.64721	8.7228	8.65333	8.52044	9.27755	8.53557	8.49432	8.77801	9.25283	9.01855	8.81333	8.49521	8.63725	8.72843	8.35317
hsa-mir-015b-precNo1	GGCCTTAAAGTACTGTAGCAGCACATCATGGTTTACATGC	9.21535	9.07291	8.85867	8.57199	8.16452	8.21621	8.5093	8.32747	8.04555	8.72464	9.00663	9.3146	8.24468	9.25166	8.30932	8.44795	9.21375	8.38974	9.64039
hsa-mir-015b-precNo2	TGCTACAGTCAAGATGCGAATCATTATTTGCTGCTCTAGA	8.16038	7.91878	8.01568	7.92555	7.84633	7.85962	7.8341	8.12111	7.71842	7.97935	7.84353	7.94013	7.77325	7.83971	7.89594	7.71107	8.07388	7.4324	8.14886
hsa-mir-016a-chr13	CAATGTCAGCAGTGCCTTAGCAGCACGTAAATATTGGCGT	10.1552	9.3914	9.78198	9.32555	8.28983	9.03836	9.60467	8.52214	8.26074	9.33478	9.60482	9.85251	8.97416	10.4115	8.81063	8.84579	10.9052	9.19178	10.8272
hsa-mir-016b-chr3	GTTCCACTCTAGCAGCACGTAAATATTGGCGTAGTGAAAT	10.6182	10.0081	10.1736	9.73374	8.50788	9.3342	10.0768	8.70106	8.5721	9.66614	10.0899	10.2493	9.31905	10.9272	8.73534	9.3068	11.2655	9.64576	11.5259
hsa-mir-017-precNo1	GCATCTACTGCAGTGAAGGCACTTGTAGCATTATGGTGAC	8.58617	8.28659	8.48429	8.46635	8.17356	8.31551	8.24908	8.35322	8.21157	8.34596	8.72876	8.89283	8.24201	8.65133	8.25417	8.34402	8.63007	8.37654	8.69843
hsa-mir-017-precNo2	GTCAGAATAATGTCAAAGTGCTTACAGTGCAGGTAGTGAT	10.9513	10.7487	10.1305	10.2151	9.11102	9.92777	10.5259	9.61359	9.21462	9.75376	9.31182	9.65046	9.20002	13.3127	9.48371	9.69336	11.0569	12.0498	10.6122
hsa-mir-018-prec	TAAGGTGCATCTAGTGCAGATAGTGAAGTAGATTAGCATC	8.45671	8.33671	8.36086	8.44782	8.20025	8.19502	8.28214	8.26041	8.10354	8.33861	8.2276	8.33586	8.09305	9.92153	8.17472	8.07335	8.60398	8.85568	8.43568
hsa-mir-019a-prec	TGTAGTTGTGCAAATCTATGCAAAACTGATGGTGGCCTGC	9.20189	9.15333	9.57318	8.76455	9.45426	8.99892	9.7048	9.14466	9.79997	9.02338	8.74679	9.25044	9.51081	9.58583	9.27004	9.48943	8.91957	9.73718	8.65067
hsa-mir-019b-1-prec	TTCTGCTGTGCAAATCCATGCAAAACTGACTGTGGTAGTG	8.73187	8.66559	8.60875	8.60564	8.39173	8.50764	8.5453	8.3578	8.32353	8.46067	8.37504	8.42509	8.36902	9.64844	8.33483	8.42086	8.73749	9.27337	8.59656
hsa-mir-019b-2-prec	GTGGCTGTGCAAATCCATGCAAAACTGATTGTGATAATGT	8.89689	8.56263	8.37039	8.43806	8.27578	8.38209	8.42809	8.35509	8.12764	8.24391	8.41953	8.38964	8.32601	9.40304	8.17618	8.31869	8.70206	8.85016	8.41367
hsa-mir-020-prec	TAAAGTGCTTATAGTGCAGGTAGTGTTTAGTTATCTACTG	10.9702	10.6067	10.3667	10.2406	9.04026	10.0433	10.533	9.54007	9.18983	9.99595	8.94858	9.8021	9.07141	13.3417	9.64633	9.69194	11.151	12.007	10.6764
hsa-mir-021-prec-17No1	GTCGGGTAGCTTATCAGACTGATGTTGACTGTTGAATCTC	13.3045	12.0616	12.9757	12.3967	9.94202	13.2482	11.6831	10.4765	10.9299	11.4258	11.7258	10.9381	11.4973	12.2121	12.5722	11.5366	14.2144	10.8426	13.0874
hsa-mir-021-prec-17No2	TTCAACAGTCAACATCAGTCTGATAAGCTACCCGACAAGG	8.1769	8.04844	8.20822	8.27914	8.22895	8.2056	8.03619	8.20628	8.15885	8.2523	8.27682	8.21183	8.1144	7.94769	8.15716	8.1189	8.18883	7.88453	8.26986
hsa-mir-022-prec	TGTCCTGACCCAGCTAAAGCTGCCAGTTGAAGAACTGTTG	9.14924	9.122	9.05482	9.12571	8.86834	9.20501	8.80764	9.13913	8.98694	9.10405	9.06775	8.9665	8.92841	8.86419	9.11994	9.51081	9.05677	9.13868	8.93189
hsa-mir-023a-prec	TCCTGTCACAAATCACATTGCCAGGGATTTCCAACCGACC	14.7817	14.0699	13.8469	13.9987	12.5087	12.8191	13.2842	12.9884	11.9922	13.5656	13.1111	13.4241	12.6981	13.6618	13.9513	13.2792	14.9822	11.4575	14.1542
hsa-mir-023b-prec	AATCACATTGCCAGGGATTACCACGCAACCACGACCTTGG	14.7028	13.9084	14.0198	13.8294	12.7071	13.1225	13.088	13.0264	12.5647	13.4328	12.993	13.5024	12.8423	13.6464	14.1578	13.1425	14.7724	11.946	13.9325
hsa-mir-024-1-precNo1	TTTTACACACTGGCTCAGTTCAGCAGGAACAGGAGTCGAG	12.2113	11.2687	11.119	11.0671	9.53269	10.519	10.4935	9.76942	9.40199	10.8118	11.9651	10.973	10.7256	11.2271	10.3822	9.91066	12.6754	9.06209	11.6559
hsa-mir-024-1-precNo2	TCCGGTGCCTACTGAGCTGATATCAGTTCTCATTTTACAC	8.45971	8.10815	8.19851	8.17113	8.02984	8.16498	8.03592	8.00419	7.99193	8.08539	8.54796	8.13557	7.95158	7.96901	8.01921	7.9635	8.54123	7.53486	8.32985
hsa-mir-024-2-prec	AGTTGGTTTGTGTACACTGGCTCAGTTCAGCAGGAACAGG	12.1581	11.4439	11.3338	10.9358	9.41109	10.2379	11.0467	9.80263	9.51889	11.1766	11.6958	11.2338	11.0378	11.2352	10.711	10.7464	13.0826	9.26579	12.288
hsa-mir-025-prec	ACGCTGCCCTGGGCATTGCACTTGTCTCGGTCTGACAGTG	10.9714	10.2193	10.363	10.2575	9.77437	9.05994	9.99297	9.26153	9.79325	9.43725	9.91685	9.47817	9.28479	12.4471	9.71896	9.59294	11.4021	10.709	10.2419
hsa-mir-026a-precNo1	TTCAAGTAATCCAGGATAGGCTGTGCAGGTCCCAATGGCC	14.2382	12.7155	13.2538	13.1285	11.1797	11.9946	12.4569	12.1903	11.1137	12.8735	12.8293	12.8035	11.8157	13.1271	12.4236	11.9794	14.3047	11.1352	14.3584
hsa-mir-026a-precNo2	TCCCAATGGCCTATCTTGGTTACTTGCACGGGGACGCGGG	8.78015	9.36802	8.63977	8.63367	8.5484	8.38682	8.63561	8.6026	8.64292	8.13902	8.78872	8.67155	8.89069	8.73295	8.4518	8.52635	8.77583	8.3837	8.57672
hsa-mir-026b-prec	TTCAAGTAATTCAGGATAGGTTGTGTGCTGTCCAGCCTGT	14.0057	12.9413	12.9336	13.1527	10.8664	11.6522	12.7566	12.1852	10.8511	13.4581	12.3141	13.0706	11.5384	13.2924	12.5418	12.6383	13.8755	10.9896	14.1299
hsa-mir-027a-prec	GTCCACACCAAGTCGTGTTCACAGTGGCTAAGTTCCGCCC	10.3346	9.3101	9.68663	9.45328	8.65458	8.72265	9.07147	8.64925	8.41911	9.51401	9.36773	9.4968	8.83704	9.57514	8.87657	8.93653	10.4921	8.3103	9.91051
hsa-mir-027b-prec	CCGCTTTGTTCACAGTGGCTAAGTTCTGCACCTGAAGAGA	9.72811	9.18365	9.21936	8.95765	8.3887	8.69644	8.90284	8.46509	8.35917	8.80842	8.89945	9.05762	8.70916	9.05987	8.67586	8.49244	10.648	8.15484	9.79021
hsa-mir-028-prec	AAGGAGCTCACAGTCTATTGAGTTACCTTTCTGACTTTCC	8.13251	8.28308	8.07256	8.07997	7.99518	8.01685	7.94794	8.1062	7.77077	7.94323	8.35637	8.18602	7.72127	7.80382	7.88805	7.79041	8.42377	7.49079	8.24021
hsa-mir-029a-2No1	CTAGCACCATCTGAAATCGGTTATAATGATTGGGGAAGAG	11.3142	9.56793	10.7862	10.9068	9.57379	10.4225	9.88631	9.86901	9.49531	10.5905	11.5881	10.3793	9.75887	10.3747	9.8852	10.1669	11.2904	9.14313	11.9997
hsa-mir-029a-2No2	CCCCTTAGAGGATGACTGATTTCTTTTGGTGTTCAGAGTC	10.0367	10.2947	10.541	10.5302	10.6784	11.0616	10.6364	10.7843	11.521	10.6453	9.93047	10.7907	10.9259	10.5956	11.147	11.0783	10.3134	11.6485	10.6491
hsa-mir-029c-prec	TTTTGTCTAGCACCATTTGAAATCGGTTATGATGTAGGGG	11.0071	9.22074	10.6562	10.6396	9.24261	9.90899	9.63679	9.6626	9.15197	10.047	11.107	10.1065	9.50254	10.2825	9.51395	10.249	11.2283	8.8667	11.8267
hsa-mir-030a-precNo1	GCGACTGTAAACATCCTCGACTGGAAGCTGTGAAGCCACA	11.587	10.9987	10.794	11.1905	10.3655	10.6262	10.7699	10.5903	10.09	11.2422	11.53	11.4199	10.6947	11.7058	9.91554	10.5946	12.0118	10.6292	11.6416
hsa-mir-030a-precNo2	CACAGATGGGCTTTCAGTCGGATGTTTGCAGCTGCCTACT	8.80136	8.41733	8.62293	8.67726	8.66335	8.78434	8.77983	8.56714	8.56318	9.07917	8.48554	8.90021	8.43493	8.83306	8.76272	8.63349	8.57141	8.65862	8.90919
hsa-mir-030b-precNo1	TGTAAACATCCTACACTCAGCTGTAATACATGGATTGGCT	11.9476	10.4647	10.9785	11.2153	9.82145	10.2595	10.5377	9.99129	8.91962	11.3083	11.3944	11.1212	10.115	11.4808	9.54306	9.66004	12.2929	9.38751	12.0541
hsa-mir-030b-precNo2	ATGGATTGGCTGGGAGGTGGATGTTTACTTCAGCTGACTT	10.4113	10.441	10.5104	10.2998	10.7162	10.397	10.4928	10.3048	11.0478	10.1953	9.96373	10.8675	11.404	10.7095	10.2607	10.4396	9.81663	10.9803	9.76303
hsa-mir-030c-prec	TACTGTAAACATCCTACACTCTCAGCTGTGGAAAGTAAGA	11.4015	10.6925	10.6168	10.7854	8.93565	9.9337	9.9129	9.53045	8.7579	10.7527	11.6788	10.8103	9.76776	11.2593	9.22749	9.27543	11.9706	8.94198	11.9524
hsa-mir-030d-precNo1	TAAGACACAGCTAAGCTTTCAGTCAGATGTTTGCTGCTAC	8.36314	8.1223	8.20301	8.29547	8.10678	8.18958	8.05458	8.20827	8.00064	8.41239	8.29904	8.22119	8.16842	8.0093	8.14674	8.03596	8.23655	7.87415	8.39347
hsa-mir-030d-precNo2	TTGTAAACATCCCCGACTGGAAGCTGTAAGACACAGCTAA	13.0823	11.8262	11.9355	12.4161	11.3829	11.15	11.9343	11.2755	10.4695	12.5076	12.0247	12.2419	11.4177	12.6802	10.7678	10.7459	13.4047	11.2698	12.5681
hsa-mir-031-prec	GGCAAGATGCTGGCATAGCTGTTGAACTGGGAACCTGCTA	9.25431	9.67892	9.60049	9.08535	9.44246	9.31361	9.8789	9.04493	9.39773	9.04033	9.0225	8.99665	9.91049	9.79787	8.98173	9.12836	9.60576	9.57434	9.2687
hsa-mir-032-precNo1	TGTCACGGCCTCAATGCAATTTAGTGTGTGTGATATTTTC	9.04838	8.7612	8.5653	8.36049	8.52009	8.65032	8.61814	8.45749	8.65464	8.37236	8.85612	8.55654	8.70453	8.79689	8.55771	8.54443	8.9769	8.69928	8.84527
hsa-mir-032-precNo2	GGAGATATTGCACATTACTAAGTTGCATGTTGTCACGGCC	9.70708	9.45212	9.7925	9.37841	9.46627	9.23862	9.47633	9.2752	9.53987	9.53471	10.1487	8.98416	9.66442	10.3637	9.82731	10.1058	9.63707	10.3273	9.46177
hsa-mir-033b-prec	GTGCATTGCTGTTGCATTGCACGTGTGTGAGGCGGGTGCA	9.04079	9.38226	9.74272	8.95389	9.78328	9.31044	9.5646	9.10188	10.4156	9.15131	8.97125	10.0159	10.0003	9.95902	9.78166	9.62259	8.98507	9.69203	8.91682
hsa-mir-033-prec	GTGGTGCATTGTAGTTGCATTGCATGTTCTGGTGGTACCC	8.64621	8.05609	8.23195	8.11964	8.25627	8.22332	8.08905	8.12121	8.0368	8.09196	8.38775	7.98357	8.23304	8.46705	8.07463	7.94813	8.48625	7.78945	8.15158
hsa-mir-034precNo1	GAGTGTTTCTTTGGCAGTGTCTTAGCTGGTTGTTGTGAGC	8.8917	8.91352	9.12732	8.60363	8.71399	8.80526	8.55135	8.68537	8.58702	8.5653	8.95637	8.33632	8.84377	8.73313	8.2197	8.65476	8.92589	8.39552	8.81038
hsa-mir-034-precNo2	AGTAAGGAAGCAATCAGCAAGTATACTGCCCTAGAAGTGC	8.39093	8.06543	8.01834	8.03904	8.05904	7.88845	7.85387	7.97706	7.9509	8.24665	8.54937	8.03604	7.87793	7.70927	8.00646	7.85983	8.38533	7.51998	8.326
hsa-mir-092-prec-13=092-1No1	ACAGGTTGGGATCGGTTGCAATGCTGTGTTTCTGTATGGT	8.4902	8.65763	8.60323	8.45084	8.43233	8.53607	8.52453	8.38016	9.19148	8.63563	8.36357	8.79373	8.95708	8.77885	8.57486	8.68562	8.35285	8.73424	8.53095
hsa-mir-092-prec-13=092-1No2	TCTGTATGGTATTGCACTTGTCCCGGCCTGTTGAGTTTGG	13.9613	14.2074	13.4373	13.485	13.2311	12.9964	13.3301	13.2473	13.4997	12.7679	12.9059	12.6474	12.9067	15.429	13.0006	12.9818	13.8231	14.1081	13.4445
hsa-mir-092-prec-X=092-2	GTTCTATATAAAGTATTGCACTTGTCCCGGCCTGTGGAAG	13.4239	13.6316	12.6295	12.9069	12.3004	12.3889	12.5142	12.6515	12.5476	12.3973	12.3012	11.8352	11.6225	14.9761	11.8416	12.0834	13.3021	13.6557	12.79
hsa-mir-093-prec-7.1=093-1	CCAAAGTGCTGTTCGTGCAGGTAGTGTGATTACCCAACCT	10.0324	10.0165	9.4019	9.53269	9.04891	8.83029	9.66258	9.05101	9.44013	9.19869	9.26193	9.25753	9.30142	11.4969	9.30384	9.03673	10.9472	10.458	9.83469
hsa-mir-095-prec-4	CGTTACATTCAACGGGTATTTATTGAGCACCCACTCTGTG	8.70205	8.77848	8.76348	8.55916	8.19527	8.21965	8.4964	8.15519	8.16117	8.33956	8.13687	7.97461	8.41137	8.91461	8.38499	8.0604	8.43087	8.557	8.48372
hsa-mir-096-prec-7No1	CTCCGCTCTGAGCAATCATGTGCAGTGCCAATATGGGAAA	8.21361	7.9699	7.95705	8.15802	8.26416	8.05114	7.94338	8.26041	8.12778	8.14222	8.03296	8.00945	7.80631	8.40664	7.9749	7.83106	8.13865	7.92825	7.97372
hsa-mir-096-prec-7No2	TGGCCGATTTTGGCACTAGCACATTTTTGCTTGTGTCTCT	10.3577	10.8422	10.8194	10.5719	10.3491	11.1795	10.2861	10.8131	10.6866	10.4516	11.0613	10.3549	10.4662	10.4142	10.9623	10.9708	10.4118	10.5477	10.7315
hsa-mir-098-prec-X	TGAGGTAGTAAGTTGTATTGTTGTGGGGTAGGGATATTAG	8.56801	8.30523	8.46371	8.45194	8.37632	8.6873	8.70725	8.47792	8.41626	8.55311	8.41743	8.36213	8.3447	8.53876	8.3277	8.30898	8.42212	7.91031	8.63869
hsa-mir-099b-prec-19No1	GCCTTCGCCGCACACAAGCTCGTGTCTGTGGGTCCGTGTC	9.91984	9.51116	10.258	9.68331	10.011	9.68489	10.422	9.81458	10.0245	9.15493	9.14935	9.68004	9.99199	10.1276	10.1671	9.82897	9.75801	9.83326	9.75413
hsa-mir-099b-prec-19No2	CACCCGTAGAACCGACCTTGCGGGGCCTTCGCCGCACACA	11.8143	10.8599	10.8122	10.6923	9.75667	10.2328	10.3644	9.70205	9.77831	9.96656	10.8066	10.2587	10.2744	10.2601	10.427	10.4496	11.7548	10.4361	11.1119
hsa-mir-099-prec-21	ATAAACCCGTAGATCCGATCTTGTGGTGAAGTGGACCGCA	11.3059	10.7834	10.8429	10.6344	9.59873	10.1828	9.67163	9.76551	10.3688	10.1725	11.5351	10.3021	10.1439	10.225	9.97255	10.436	11.3899	10.0623	11.1746
hsa-mir-100-1/2-prec	TGAGGCCTGTTGCCACAAACCCGTAGATCCGAACTTGTGG	11.901	10.6684	11.1718	10.8867	9.643	10.1371	10.1845	9.99693	10.0461	11.0191	11.2111	10.7234	9.99508	10.8582	10.5109	10.1242	11.9528	10.5044	11.6634
hsa-mir-100No1	CCTGTTGCCACAAACCCGTAGATCCGAACTTGTGGTATTA	10.9708	10.1385	10.3008	9.95943	8.68908	9.03698	8.93121	8.9459	8.95811	9.97129	10.8749	9.93677	9.22527	9.50274	9.78961	9.69106	11.3137	8.82632	10.9907
hsa-mir-100No2	GTCCGCACAAGCTTGTATCTATAGGTATGTGTCTGTTAGG	8.05722	7.89355	8.09621	8.2077	8.14872	8.03629	7.96939	8.14254	8.15742	8.20634	8.19975	8.24837	7.99116	7.71204	8.09409	7.92909	8.07546	7.78043	8.20938
hsa-mir-101-1/2-precNo1	CCCTGGCTCAGTTATCACAGTGCTGATGCTGTCTATTCTA	8.79311	8.5143	8.55762	8.4581	8.28379	8.1877	8.21755	8.30526	8.10795	8.35552	8.96592	8.40428	8.23757	8.32138	8.20251	8.22295	8.81979	8.21788	8.49547
hsa-mir-101-1/2-precNo2	TACAGTACTGTGATAACTGAAGGATGGCAGCCATCTTACC	8.5153	8.31246	8.21027	8.41147	8.36227	8.16696	8.17569	8.36941	8.19839	8.2618	8.42357	8.42484	8.22339	8.5764	8.07295	8.06692	8.51901	8.20792	8.82464
hsa-mir-101-1No1	TATTCTAAAGGTACAGTACTGTGATAACTGAAGGATGGCA	7.79394	7.86249	7.90626	8.00079	7.94277	7.91027	7.97888	7.91679	7.89511	8.09972	8.0703	7.98126	7.81533	7.80213	7.96819	7.68564	7.96724	7.52923	8.0417
hsa-mir-101-1No2	TGCCCTGGCTCAGTTATCACAGTGCTGATGCTGTCTATTC	8.34583	8.2947	8.35526	8.30334	8.36484	8.38835	8.40774	8.31035	8.22952	8.4834	8.29574	8.22119	8.41193	8.55701	8.32349	8.29269	8.29511	8.70479	8.34159
hsa-mir-101-2No1	TCTGAAAGGTACAGTACTGTGATAACTGAAGAATGGTGGT	7.89349	7.86537	7.88708	7.93665	7.66186	7.7527	7.9667	7.97627	7.91504	8.1105	8.0194	7.97533	7.91352	7.86468	7.93978	7.68424	7.90371	7.44953	7.947
hsa-mir-101-2No2	ACTGTCCTTTTTCGGTTATCATGGTACCGATGCTGTATAT	8.10134	8.03368	8.10494	8.24934	8.10669	8.14228	7.99443	8.19042	8.0739	8.23316	8.13314	8.17153	8.07339	7.80574	8.08662	8.04948	8.0772	7.9742	8.25257
hsa-mir-101-prec-9	GCTGTATATCTGAAAGGTACAGTACTGTGATAACTGAAGA	8.60209	8.122	8.28105	8.21429	8.21362	8.18474	8.10629	8.26376	8.1406	8.13077	8.56389	8.36845	8.00394	8.31055	8.03971	8.1189	8.44104	7.79823	8.39801
hsa-mir-102-prec-1	TCTTTGTATCTAGCACCATTTGAAATCAGTGTTTTAGGAG	11.9291	9.97675	11.6514	11.5416	9.64644	11.006	10.4824	10.0939	9.43052	10.8156	11.2715	10.6307	10.2449	10.9804	10.1711	10.5354	11.8728	9.2097	12.6638
hsa-mir-103-2-prec	GTAGCATTCAGGTCAAGCAACATTGTACAGGGCTATGAAA	13.0655	12.1724	12.259	12.0782	10.4927	11.3242	12.009	10.9736	9.88586	11.5538	10.2854	11.3964	11.1524	12.6033	11.4376	11.1619	12.6598	11.7643	12.0083
hsa-mir-103-prec-5=103-1	TATGGATCAAGCAGCATTGTACAGGGCTATGAAGGCATTG	13.2277	12.663	12.312	12.2728	10.7886	11.456	11.8871	11.1221	10.1801	11.2581	10.8817	11.6342	11.5455	13.0255	11.5244	11.4676	13.1394	11.8911	12.4102
hsa-mir-105-2No1	TGTGCATCGTGGTCAAATGCTCAGACTCCTGTGGTGGCTG	8.81861	8.66673	8.69361	8.5406	8.16646	8.35932	8.48314	8.27009	8.47265	8.50809	9.45517	8.54841	8.58465	8.81335	8.4254	8.53826	9.14646	8.24012	8.97725
hsa-mir-105-2No2	GCTGCTTATGCACCACGGATGTTTGAGCATGTGCTATGGT	10.2723	9.14277	9.56103	9.6558	9.80539	9.73738	9.6032	9.78921	9.59735	9.67618	9.56742	9.57768	9.5411	9.60214	9.89634	9.69017	9.87964	9.74413	9.61272
hsa-mir-105-prec-X.1=105-1	ATCGTGGTCAAATGCTCAGACTCCTGTGGTGGCTGCTCAT	8.75669	8.76625	8.63205	8.37503	8.58853	8.36866	8.36594	8.30292	8.38929	8.28827	8.41129	8.40659	8.61613	8.77712	8.32339	8.3524	8.59154	8.93602	8.33431
hsa-mir-106aNo1	CCTTGGCCATGTAAAAGTGCTTACAGTGCAGGTAGCTTTT	10.4532	10.6755	9.91596	9.89818	9.06318	9.68174	10.3087	9.50795	9.38635	9.54277	9.5897	9.55964	9.35735	13.1813	9.32566	9.51196	10.9257	11.6456	10.4029
hsa-mir-106aNo2	GAGATCTACTGCAATGTAAGCACTTCTTACATTACCATGG	7.7495	7.69246	7.68683	7.82721	7.80183	7.71752	7.70483	7.87694	7.75859	8.05372	7.81966	7.93507	7.66454	7.47162	7.80905	7.60664	7.82756	7.22847	7.91463
hsa-mir-106bNo1	CTGCCGGGGCTAAAGTGCTGACAGTGCAGATAGTGGTCCT	10.2474	10.1921	9.62994	9.79359	9.19671	9.41859	10.1817	9.32485	9.25415	9.5144	9.07725	9.40853	9.55697	12.6678	9.95463	9.91636	10.9448	11.1362	10.1465
hsa-mir-106bNo2	CCTCTCCGTGCTACCGCACTGTGGGTACTTGCTGCTCCAG	8.18248	8.17472	8.21866	8.14238	7.98258	8.18399	8.16352	8.16171	8.09116	8.11112	8.16217	7.98769	8.07724	8.12737	8.17308	7.97256	8.82723	7.87839	8.78501
hsa-mir-106-prec-X	CCTTGGCCATGTAAAAGTGCTTACAGTGCAGGTAGCTTTT	9.89572	9.87857	9.33037	9.39983	8.73452	8.92315	9.69789	8.91078	8.83465	9.12775	8.97751	8.95948	8.66892	12.3279	8.92153	8.73824	10.209	10.6766	9.80625
hsa-mir-107No1	GGCATGGAGTTCAAGCAGCATTGTACAGGGCTATCAAAGC	12.876	12.2828	11.9504	11.8453	10.5177	11.2328	11.7431	10.9009	10.1502	11.253	11.1482	11.1893	11.4072	12.9572	11.3614	11.2118	13.0523	11.4991	12.0116
hsa-mir-107No2	CTCTCTGCTTTCAGCTTCTTTACAGTGTTGCCTTGTGGCA	8.36509	8.32328	8.41086	8.28808	8.26942	8.44639	8.43621	8.29349	8.09812	8.28509	8.26367	8.29404	8.34337	8.40957	8.51983	8.55511	8.2517	8.59299	8.52802
hsa-mir-107-prec-10	GGCATGGAGTTCAAGCAGCATTGTACAGGGCTATCAAAGC	12.5221	11.928	11.5882	11.6029	10.5067	10.8467	11.6176	10.5368	9.76742	11.2018	11.0727	10.8578	10.7751	12.5742	10.9521	10.9233	12.553	11.341	11.7578
hsa-mir-1-1No1	TGGACCTGCTAAGCTATGGAATGTAAAGAAGTATGTATCT	8.60844	8.16783	8.1339	8.30895	8.23191	8.21973	8.12872	8.22103	7.88786	8.37838	8.66581	8.28073	8.17152	8.30885	7.8667	8.40359	8.37935	7.69744	8.48694
hsa-mir-1-1No2	TGGGAAACATACTTCTTTATATGCCCATATGGACCTGCTA	9.04328	8.8333	8.95029	9.14132	9.1499	9.25706	9.03855	9.15092	8.78967	9.03692	8.79988	8.97491	8.86022	8.9461	9.31093	9.13963	9.03008	9.24891	9.01056
hsa-mir-122a-prec	CCTTAGCAGAGCTGTGGAGTGTGACAATGGTGTTTGTGTC	11.2831	11.404	12.1193	10.7008	10.6854	10.8549	11.0585	10.7622	11.0984	10.449	10.5539	9.83618	11.5494	11.6652	10.6733	10.7965	11.0439	10.0843	11.2637
hsa-mir-123-precNo1	GACGGGACATTATTACTTTTGGTACGCGCTGTGACACTTC	13.1173	10.5377	11.709	11.9217	10.1232	11.5853	11.254	10.4685	9.64884	12.3912	11.7957	12.1033	11.3007	11.6966	9.93472	10.9179	12.8104	10.1268	12.4166
hsa-mir-123-precNo2	TGTGACACTTCAAACTCGTACCGTGAGTAATAATGCGCCG	9.31806	8.18874	8.73677	8.66212	8.06127	8.31276	8.48538	8.12065	8.00565	8.84995	8.98233	9.00296	8.37807	8.79227	8.0973	8.09963	10.1185	7.89977	10.2054
hsa-mir-124a-1-prec1	ATACAATTAAGGCACGCGGTGAATGCCAAGAATGGGGCTG	8.52959	8.60055	8.37712	8.57125	8.39915	8.2311	8.56744	8.20871	8.79767	8.47727	8.48777	8.49756	8.55365	8.72648	8.38208	8.29531	8.56497	8.39473	8.50072
hsa-mir-124a-2-prec	TTAAGGCACGCGGTGAATGCCAAGAGCGGAGCCTACGGCT	8.27888	8.24128	8.19744	8.13612	8.35782	8.14973	8.15372	8.16074	8.64935	8.2253	8.59955	8.24862	8.40091	8.2481	8.14702	8.17922	8.29975	8.04559	8.33648
hsa-mir-124a-3-prec	TTAAGGCACGCGGTGAATGCCAAGAGAGGCGCCTCCGCCG	8.15578	8.31344	8.04809	8.16771	8.16322	8.3024	8.04612	8.17069	8.45221	8.10456	8.73398	8.45682	8.22224	8.52057	8.25118	8.15678	8.25884	8.23362	8.64891
hsa-mir-125a-precNo1	TCTAGGTCCCTGAGACCCTTTAACCTGTGAGGACATCCAG	10.3632	9.85968	9.45894	10.0178	9.22258	9.35386	9.10558	9.3603	9.02475	9.77005	10.0701	9.73825	9.41956	9.22548	10.4838	9.84455	10.5468	9.18484	10.7669
hsa-mir-125a-precNo2	CAGGGTCACAGGTGAGGTTCTTGGGAGCCTGGCGTCTGGC	8.47039	8.86142	8.52985	8.69075	8.53629	8.51	8.51473	8.29586	9.03052	8.51712	8.59071	8.47611	8.85127	9.04618	8.4283	8.4228	8.40647	8.60542	8.70614
hsa-mir-125b-1	TCCCTGAGACCCTAACTTGTGATGTTTACCGTTTAAATCC	11.467	10.8495	10.5222	10.8281	9.19217	9.78818	9.26935	9.80403	9.1264	10.4171	10.716	10.4674	9.74726	10	10.8568	10.38	11.7617	8.99233	11.8392
hsa-mir-125b-2-precNo1	TAGTAACATCACAAGTCAGGCTCTTGGGACCTAGGCGGAG	8.24312	8.51653	8.14799	8.13163	8.03121	8.33039	8.04117	8.21898	8.11768	8.08918	8.36878	8.12732	8.15235	8.36798	8.42923	8.12104	8.16416	7.93101	8.13356
hsa-mir-125b-2-precNo2	ACCAGACTTTTCCTAGTCCCTGAGACCCTAACTTGTGAGG	10.6866	9.72245	10.0082	10.6118	8.96969	9.66421	9.15118	9.39394	9.191	10.3729	10.5445	10.0194	9.26752	9.53197	10.185	9.92336	11.1241	9.3601	11.0455
hsa-miR-126*No1	ACACTTCAAACTCGTACCGTGAGTAATAATGCGCCGTCCA	13.2538	12.2781	12.8307	12.5752	12.2042	12.5464	12.3954	11.8602	12.6506	13.2898	12.3824	13.7286	12.551	12.3598	11.7513	12.218	13.3834	12.4539	13.0656
hsa-miR-126*No2	ACACTTCAAACTCGTACCGTGAGTAATAATGCGCCGTCCA	9.66857	8.30669	8.80363	8.76842	8.22306	8.42331	8.55313	8.21104	8.21378	8.73522	9.06905	9.28916	8.58866	8.62014	8.27973	8.17673	10.3132	7.79674	10.3348
hsa-mir-126No1	GCTGGCGACGGGACATTATTACTTTTGGTACGCGCTGTGA	9.64517	8.22752	8.77651	8.81635	8.12491	8.51944	8.53744	8.2717	8.10047	8.96234	9.11286	9.09558	8.32139	8.66956	8.24581	8.1708	10.1137	7.8524	10.2777
hsa-mir-126No2	GCTGGCGACGGGACATTATTACTTTTGGTACGCGCTGTGA	14.0909	13.1751	13.7554	13.2637	13.432	13.2328	13.2822	12.8877	13.6075	14.0078	13.0788	14.5105	13.4174	13.0652	12.6576	13.2545	14.1202	13.7718	13.3732
hsa-mir-127-prec	TCGGATCCGTCTGAGCTTGGCTGGTCGGAAGTCTCATCAT	10.1726	9.79625	10.0797	9.64219	9.88243	9.603	9.76172	9.68227	10.1779	9.7058	9.96709	10.0584	9.90921	10.077	9.6492	9.87573	10.0738	10.2644	9.85907
hsa-mir-128a-precNo1	TTGGATTCGGGGCCGTAGCACTGTCTGAGAGGTTTACATT	10.9281	11.0654	10.7863	10.5483	10.7503	10.6622	11.0805	10.5822	11.9143	10.0649	11.2168	12.1441	11.7886	11.3596	11.9702	12.5053	10.6915	11.9762	11.1031
hsa-mir-128a-precNo2	ACATTTCTCACAGTGAACCGGTCTCTTTTTCAGCTGCTTC	10.5804	10.8871	10.5641	10.4016	10.2583	10.6776	10.4221	10.5091	11.2287	10.2471	11.2843	11.2718	10.8255	11.2569	10.7095	11.2084	10.7356	11.7422	10.7357
hsa-mir-128b-precNo1	TCACAGTGAACCGGTCTCTTTCCCTACTGTGTCACACTCC	9.64042	9.4965	9.21234	9.17855	8.63574	8.8939	9.16441	8.71117	8.8511	9.10758	8.67533	9.02364	8.60812	9.97934	8.79974	9.03348	9.54839	9.66951	9.19781
hsa-mir-128b-precNo2	GGGGGCCGATACACTGTACGAGAGTGAGTAGCAGGTCTCA	8.35597	8.16479	8.24073	8.31553	8.32708	8.21266	8.19133	8.33566	8.26961	8.32391	8.29368	8.29164	8.19974	8.18381	8.20004	8.21735	8.19656	8.03675	8.35199
hsa-mir-129-2No1	CCCTTCGCGAATCTTTTTGCGGTCTGGGCTTGCTGTACAT	10.5851	10.4935	10.6679	10.5089	10.4919	10.5633	10.923	10.8679	10.9853	10.3986	10.2612	10.568	10.9776	10.9196	11.3105	10.8941	10.7986	11.0308	10.7145
hsa-mir-129-2No2	CAATAGCCGGAAGCCCTTACCCCAAAAAGCATTTGCGGAG	8.82481	8.7849	8.64448	8.50849	8.72777	8.58496	8.91102	8.69008	9.00951	8.30637	9.14944	8.88692	9.19186	8.94206	9.13037	9.25305	8.97435	9.17604	8.9983
hsa-mir-129-precNo1	TGGATCTTTTTGCGGTCTGGGCTTGCTGTTCCTCTCAACA	9.79284	10.4317	10.1717	9.73585	9.84479	9.94357	10.2375	9.72162	10.4458	9.53643	9.85469	10.0189	10.7918	10.3911	10.0547	10.4292	10.1886	10.9927	10.2838
hsa-mir-129-precNo2	CCTCTCAACAGTAGTCAGGAAGCCCTTACCCCAAAAAGTA	9.41183	9.12798	9.75162	9.28108	8.78019	8.98554	8.73768	8.9367	8.61001	8.84323	8.98232	8.72153	8.77955	8.79956	8.8401	9.02017	8.86657	9.26855	10.1916
hsa-mir-1-2No1	AATGCTATGGAATGTAAAGAAGTATGTATTTTTGGTAGGC	8.03202	8.02127	7.99493	8.0853	8.08686	8.13829	8.29842	8.16168	7.98892	8.43293	8.00383	8.3428	8.18438	7.91288	8.26306	8.14621	8.00148	7.76404	8.54392
hsa-mir-1-2No2	ACCTACTCAGAGTACATACTTCTTTATGTACCCATATGAA	8.98053	8.75063	9.0609	9.34231	9.10537	9.4109	8.98849	9.41758	9.03324	9.26888	8.43139	9.19351	8.98298	8.866	9.60612	9.44884	9.05934	9.10426	9.3306
hsa-mir-130a-precNo1	CCAGAGCTCTTTTCACATTGTGCTACTGTCTGCACCTGTC	8.23092	8.2394	8.345	8.28819	8.16273	8.27547	8.23491	8.23439	8.18724	8.36133	8.26835	8.28197	8.18063	8.08673	8.18939	8.09335	8.31858	8.36605	8.41026
hsa-mir-130a-precNo2	TGTCTGCACCTGTCACTAGCAGTGCAATGTTAAAAGGGCA	11.6335	11.4551	10.9755	11.1323	9.9063	10.1989	10.7971	10.4114	9.2958	10.5374	10.6595	10.4696	9.73622	10.8403	10.0618	10.0027	11.6443	10.3945	11.1632
hsa-mir-130bNo1	CTGGGAAGCAGTGCAATGATGAAAGGGCATCGGTCAGGTC	10.6787	11.1511	10.1204	9.91953	9.23683	9.83445	9.91294	9.58335	9.88572	9.30447	9.79511	9.31572	9.74596	10.5751	9.72882	9.63269	10.8179	10.9521	10.3354
hsa-mir-130bNo2	GGCCTGCCCGACACTCTTTCCCTGTTGCACTACTATAGGC	11.0524	10.9165	10.989	10.6236	10.4403	11.1009	10.7541	10.5042	10.8431	10.515	10.7945	10.4275	10.9745	11.0805	11.2504	11.1207	11.3333	11.5568	11.3977
hsa-mir-132-precNo1	TGTGGGAACTGGAGGTAACAGTCTACAGCCATGGTCGCCC	9.31985	8.84547	8.99714	8.83406	8.52198	8.77324	8.77891	8.47805	8.50372	8.52262	8.62218	8.64288	8.63866	8.74101	8.73859	8.79938	8.95418	8.65597	9.00434
hsa-mir-132-precNo2	TCCAGGGCAACCGTGGCTTTCGATTGTTACTGTGGGAACT	8.87804	8.96389	8.81658	8.88661	8.64037	8.62675	8.61931	8.56348	8.90911	8.57094	8.95354	8.63693	9.02421	8.83185	8.6943	8.87393	8.62197	9.26329	8.54666
hsa-mir-133a-1	CCTCTTCAATGGATTTGGTCCCCTTCAACCAGCTGTAGCT	8.23502	8.21696	8.15496	8.16966	8.1255	8.22811	8.11137	8.18542	8.1479	8.50874	8.16022	8.48669	8.25476	8.09896	8.63145	8.141	8.17206	8.12593	8.32926
hsa-mir-133a-2	TTGGTCCCCTTCAACCAGCTGTAGCTGTGCATTGATGGCG	7.95689	7.99317	7.96215	8.1974	8.10659	7.96734	7.93373	8.13214	7.93422	8.361	8.12641	8.15763	8.05666	7.80551	7.99364	7.8714	7.9438	7.60356	8.11277
hsa-mir-133bNo1	CTTCAACCAGCTACAGCAGGGCTGGCAATGCCCAGTCCTT	7.9942	8.16849	7.92027	8.05766	7.97958	8.06043	7.86305	8.02395	7.78714	7.92039	7.86705	8.05721	7.78579	7.76147	7.81273	7.81115	7.97393	7.67282	8.0283
hsa-mir-133bNo2	CCTCAGAAGAAAGATGCCCCCTGCTCTGGCTGGTCAAACG	9.98886	10.3269	10.0384	9.56111	9.80865	10.1157	10.3344	9.41073	10.0591	9.30305	9.85933	9.05623	10.3063	10.9559	9.99237	10.1446	10.1971	11.2052	9.42336
hsa-mir-134-precNo1	ATGCACTGTGTTCACCCTGTGGGCCACCTAGTCACCAACC	8.89027	9.04068	8.98342	8.63378	8.86409	8.7263	8.69555	8.53906	8.70061	8.35233	8.85502	8.80249	8.94906	9.45428	8.87743	8.78134	8.82174	8.64855	8.84867
hsa-mir-134-precNo2	GTGTGTGACTGGTTGACCAGAGGGGCATGCACTGTGTTCA	8.44795	9.31223	8.51149	8.48333	8.96062	9.0812	8.69252	8.60439	8.8363	8.62246	9.21634	8.35649	9.66131	8.85566	9.27365	9.44268	8.38981	9.0189	8.31767
hsa-mir-135-1-prec	GCCTCGCTGTTCTCTATGGCTTTTTATTCCTATGTGATTC	8.76427	8.98595	8.72272	8.40144	8.50593	8.82204	8.90861	8.63414	8.93473	8.59846	8.37095	8.54055	8.85566	8.89657	9.05912	8.68494	8.61539	9.46938	8.72222
hsa-mir-135-2-prec	CACTCTAGTGCTTTATGGCTTTTTATTCCTATGTGATAGT	9.15744	9.16754	8.91229	8.84456	8.65449	8.72963	8.83418	8.74061	8.80958	8.68651	8.671	8.60518	8.4349	9.78785	8.77741	8.55529	8.76228	9.04919	8.80386
hsa-mir-135a-1No1	AGGCCTCGCTGTTCTCTATGGCTTTTTATTCCTATGTGAT	10.429	10.9134	10.6739	10.4401	10.4253	11.2461	10.9512	11.0133	10.802	10.1211	10.5545	10.5793	11.0931	10.9762	11.4592	11.406	10.4832	11.4104	11.0333
hsa-mir-135a-1No2	TGCTCACTCATATAGGGATTGGAGCCGTGGCGCACGGCGG	7.96691	7.73541	7.77962	7.96157	8.04737	7.8561	7.95937	7.79607	8.00719	8.16957	7.90466	8.02364	7.89988	7.78617	8.1283	7.98934	8.0649	7.52112	8.06789
hsa-mir-135a-2No1	AATTCACTCTAGTGCTTTATGGCTTTTTATTCCTATGTGA	9.1526	9.04702	8.9887	9.0474	8.90343	9.33657	9.33118	9.18923	8.94192	9.07801	8.5645	9.14493	9.3385	9.2367	9.95401	9.55912	8.91575	9.66561	9.54205
hsa-mir-135a-2No2	GTCTCATGTAGGGATGGAAGCCATGAAATACATTGTGAAA	7.8593	7.74392	7.88168	7.93969	7.82223	7.9103	7.81775	7.89006	7.84397	8.06611	7.94111	7.95634	7.87793	7.65687	7.87503	7.8605	7.90183	7.43568	8.04846
hsa-mir-135bNo1	CACTCTGCTGTGGCCTATGGCTTTTCATTCCTATGTGATT	8.64406	8.97024	8.52804	8.4984	8.71259	8.91176	9.08392	8.52026	9.2479	8.46282	8.61396	8.60487	9.51169	9.31222	9.02061	8.94041	8.61691	9.4291	8.58669
hsa-mir-135bNo2	CATGTAGGGCTAAAAGCCATGGGCTACAGTGAGGGGCGAG	8.68759	8.66875	8.79437	8.51392	8.89073	8.32656	8.69095	8.59307	9.08217	8.30896	8.24602	8.78742	9.19726	8.80347	8.83215	8.60981	8.3417	8.427	8.52145
hsa-mir-136-precNo1	ATGCTCCATCATCGTCTCAAATGAGTCTTCAGAGGGTTCT	8.11083	8.0435	8.24513	8.11152	8.01478	7.93749	8.03592	8.11459	7.94901	8.02308	8.17671	8.0299	8.1061	7.85029	8.15859	7.97716	8.02956	7.71589	8.14619
hsa-mir-136-precNo2	TGAGCCCTCGGAGGACTCCATTTGTTTTGATGATGGATTC	10.3884	11.0445	11.4255	10.3414	10.0433	12.1007	11.6285	10.4163	11.2039	10.7146	11.7198	11.1909	11.1506	11.6859	10.929	11.3782	10.778	11.1716	10.741
hsa-mir-137-prec	GGATTACGTTGTTATTGCTTAAGAATACGCGTAGTCGAGG	8.55799	8.46901	8.33082	8.29306	8.09646	8.52845	8.56568	8.39803	8.45306	8.42002	8.46479	8.37392	8.47144	8.57049	8.67104	8.22177	8.56179	7.86001	8.55453
hsa-mir-138-1-prec	AGCTGGTGTTGTGAATCAGGCCGTTGCCAATCAGAGAACG	9.07192	9.59959	9.18111	8.92997	9.09248	8.86189	9.04665	8.84053	9.59998	8.98726	8.83314	9.4659	9.98202	9.7738	8.79155	9.0097	8.78166	9.0114	9.46578
hsa-mir-138-2-prec	AGCTGGTGTTGTGAATCAGGCCGACGAGCAGCGCATCCTC	9.59999	10.2955	10.1166	9.53797	9.99394	9.77775	10.1007	9.69561	10.4383	9.80091	10.984	9.94674	10.7084	10.5921	9.3252	10.0202	9.49509	10.0348	9.56767
hsa-mir-139-prec	GTGTATTCTACAGTGCACGTGTCTCCAGTGTGGCTCGGAG	8.76142	8.66369	8.72899	8.62394	8.69143	8.63133	8.6139	8.72415	8.53595	8.47663	9.06971	8.68862	8.77083	9.00241	8.61135	8.75827	8.50201	8.72112	8.49599
hsa-mir-140No1	GCCAGTGGTTTTACCCTATGGTAGGTTACGTCATGCTGTT	8.07458	8.08287	8.2437	8.25768	8.16825	8.26789	8.23732	8.28385	8.13677	8.29089	8.32272	8.331	8.09627	7.81231	8.30594	8.1679	8.20894	7.81656	8.27011
hsa-mir-140No2	TTCTACCACAGGGTAGAACCACGGACAGGATACCGGGGCA	9.58444	8.39652	9.25576	9.36151	8.6879	8.48587	8.55823	8.72163	8.47819	9.13075	8.98237	9.07609	8.48209	8.88184	8.59597	8.92885	9.63057	8.64396	9.61241
hsa-mir-141-precNo1	TTGTGAAGCTCCTAACACTGTCTGGTAAAGATGGCTCCCG	9.2839	9.6252	8.95286	8.86901	8.57562	9.09543	9.19759	8.84406	9.04832	8.85143	8.88276	8.48878	9.06512	10.091	8.78963	9.01589	9.78038	9.64702	9.29495
hsa-mir-141-precNo2	ATCTTCCAGTACAGTGTTGGATGGTCTAATTGTGAAGCTC	8.27456	8.21654	8.34611	8.13237	8.22585	8.25142	8.12662	8.30357	8.23233	8.14602	8.32683	8.2407	8.21185	8.38065	8.25472	8.24489	8.21816	8.40185	8.18858
hsa-mir-142-prec	CCCATAAAGTAGAAAGCACTACTAACAGCACTGGAGGGTG	10.0898	8.91388	10.0749	10.0183	8.64437	8.89154	9.06114	9.28229	8.25289	9.5087	8.70473	9.70279	8.8369	9.98457	9.14058	9.38176	10.1698	8.4123	10.7387
hsa-mir-143-prec	CTGGTCAGTTGGGAGTCTGAGATGAAGCACTGTAGCTCAG	9.99397	8.85089	9.17711	9.05407	8.73021	8.8519	8.8464	8.70886	8.83664	8.95346	8.63434	9.16668	9.14656	8.9543	9.01582	9.30959	9.59754	9.27838	9.29162
hsa-mir-144-precNo1	CGATGAGACACTACAGTATAGATGATGTACTAGTCCGGGC	9.18896	8.82605	8.74668	8.82679	8.40268	8.39073	8.49107	8.39432	11.2889	8.6037	8.75617	8.76434	8.35679	8.78521	8.65573	8.50999	9.39699	8.12671	8.8704
hsa-mir-144-precNo2	CCCTGGCTGGGATATCATCATATACTGTAAGTTTGCGATG	8.1388	7.95498	8.07116	7.93669	8.22639	8.12465	7.89599	8.10156	8.01136	8.09216	8.18616	8.25632	7.89179	7.78308	7.95035	7.92115	8.20391	7.79558	8.11321
hsa-mir-145-prec	CCTCACGGTCCAGTTTTCCCAGGAATCCCTTAGATGCTAA	12.8268	11.158	11.5713	11.6532	11.0087	11.2836	10.9027	10.834	11.0235	11.9836	10.6168	11.7336	11.3975	11.004	11.8942	12.0698	12.7462	11.7575	12.5501
hsa-mir-146bNo1	CACCTGGCACTGAGAACTGAATTCCATAGGCTGTGAGCTC	13.3379	11.5036	12.8967	12.1729	10.7411	12.6374	12.1312	11.4544	10.888	11.7176	11.3402	11.2432	11.6557	12.7556	12.4586	11.4565	12.8793	9.63975	12.9234
hsa-mir-146bNo2	GGACTCAGTTCTGGTGCCCGGCAGTGCTACAACATCAATG	9.29525	9.18424	8.97784	8.88988	8.90478	9.1633	9.24716	8.61477	9.68839	8.79384	9.58087	9.20999	9.13242	9.21177	9.70412	9.77747	8.94275	10.5669	8.74757
hsa-mir-146-prec	TGAGAACTGAATTCCATGGGTTGTGTCAGTGTCAGACCTC	13.1055	11.0297	12.6763	12.4546	11.0332	12.2489	11.5995	11.5711	10.6135	11.5657	11.2955	11.3345	11.5165	12.6676	12.4891	11.2901	12.3753	10.0277	12.7415
hsa-mir-147-prec	GACTATGGAAGCCAGTGTGTGGAAATGCTTCTGCTAGATT	9.03043	8.88732	8.78264	8.64087	8.62532	8.88911	8.58233	8.52997	8.77723	8.68449	8.60177	8.54457	8.91235	8.76046	8.70514	8.82759	8.57463	8.80848	8.49247
hsa-mir-148aNo1	TGAGTATGATAGAAGTCAGTGCACTACAGAACTTTGTCTC	9.87397	8.45672	9.5604	9.24633	8.05043	8.14407	8.458	8.32255	8.07232	8.96486	9.14816	8.58888	8.29721	8.79586	8.47622	8.72286	9.69594	7.62945	11.1179
hsa-mir-148aNo2	AGGCAAAGTTCTGAGACACTCCGACTCTGAGTATGATAGA	8.92971	8.88689	8.98947	8.82303	9.03469	8.81234	8.96139	8.8442	8.84699	8.99955	8.39953	9.09003	8.94363	8.75313	9.18883	9.17178	8.91001	8.76756	9.09785
hsa-mir-148bNo1	TCTGAAAGTCAGTGCATCACAGAACTTTGTCTCGAAAGCT	9.59723	8.41794	9.21313	8.9665	8.01531	8.1347	8.40982	8.17478	7.92383	8.6257	8.64886	8.474	8.13896	8.61529	8.25985	8.3519	9.31384	7.83798	10.4439
hsa-mir-148bNo2	AGCACGATTAGCATTTGAGGTGAAGTTCTGTTATACACTC	11.032	10.4962	11.1186	10.8521	11.239	11.0865	11.2063	11.4414	11.2371	10.8346	9.89936	11.3544	11.1304	10.6851	11.8234	11.5368	10.6236	11.5376	10.8621
hsa-mir-148-prec	TGAGTATGATAGAAGTCAGTGCACTACAGAACTTTGTCTC	10.0947	8.7095	9.61718	9.47449	8.40144	8.45546	8.52346	8.47112	8.05936	8.92415	9.38844	8.60184	8.14202	8.67625	8.40943	8.88266	9.652	7.88051	10.6969
hsa-mir-149-prec	CGAGCTCTGGCTCCGTGTCTTCACTCCCGTGCTTGTCCGA	8.74798	9.1578	8.89824	8.62959	8.54709	9.11474	8.81227	8.83045	9.07506	8.56601	8.72284	8.36732	8.92487	9.47997	8.65548	8.78504	8.77361	9.27836	8.78141
hsa-mir-150-prec	CTCCCCATGGCCCTGTCTCCCAACCCTTGTACCAGTGCTG	10.998	10.2816	11.1708	11.2905	9.44574	10.1496	10.2795	10.6206	9.47611	10.5933	10.6143	10.5634	10.1554	11.4903	10.2583	10.2261	11.5498	9.79877	12.9583
hsa-mir-151-prec	GTATGTCTCATCCCCTACTAGACTGAAGCTCCTTGAGGAC	8.88366	8.83051	8.70979	8.60961	8.1255	8.35476	8.46126	8.3863	8.19963	8.43287	8.93297	8.32879	8.4406	8.98851	8.62204	8.18722	9.40894	8.31597	9.31868
hsa-mir-152-precNo1	ACTCGGGCTCTGGAGCAGTCAGTGCATGACAGAACTTGGG	9.06838	8.96021	8.95003	8.74725	8.4051	8.68065	8.46313	8.44398	8.30444	8.48408	8.87904	8.44729	8.59307	8.76354	8.3937	8.58006	9.22381	8.18389	9.44308
hsa-mir-152-precNo2	CCCCGGCCCAGGTTCTGTGATACACTCCGACTCGGGCTCT	9.23307	9.82298	9.53902	9.2366	10.1211	8.99191	9.54642	9.43727	10.6752	9.44863	9.60277	10.1201	10.0637	10.0346	9.70918	9.64003	9.33303	9.99797	9.26647
hsa-mir-153-1-prec1	CAGTTGCATAGTCACAAAAGTGATCATTGGCAGGTGTGGC	7.98025	7.93397	7.93892	8.1273	8.01413	7.83814	8.02738	7.91711	8.1602	8.0851	8.01154	8.0509	7.83988	8.03422	7.97701	7.93912	7.97796	7.69985	8.0507
hsa-mir-153-1-prec2	CACAGCTGCCAGTGTCATTGTCACAAAAGTGATCATTGGC	8.39975	8.02369	8.14517	8.2176	8.12342	7.79773	7.82367	8.10731	7.6972	8.32913	8.04666	7.85217	7.9004	7.83893	7.86426	7.90987	7.97296	7.41825	8.4062
hsa-mir-153-2-prec	GCCCAGTTGCATAGTCACAAAAGTGATCATTGGAAACTGT	7.83309	7.82366	7.7267	7.84431	7.91231	7.84745	7.74196	8.01562	7.58052	7.67692	7.78555	7.9184	7.61837	7.55786	7.6959	7.74511	7.93491	7.40331	7.93732
hsa-mir-154-prec1No1	GTGGTACTTGAAGATAGGTTATCCGTGTTGCCTTCGCTTT	7.90071	7.82096	7.80324	7.93118	7.85881	7.88662	7.81139	8.04918	7.86652	8.04668	7.94796	8.01513	7.70891	7.52824	7.89156	7.69514	7.92606	7.48473	7.9283
hsa-mir-154-prec1No2	GCCTTCGCTTTATTTGTGACGAATCATACACGGTTGACCT	8.23496	8.10711	8.11648	8.2388	8.10397	8.25947	8.03862	8.15496	8.09671	8.15918	7.9893	8.2716	7.98011	7.90598	8.29004	7.95079	8.16166	7.76712	8.26489
hsa-mir-155-prec	TTAATGCTAATCGTGATAGGGGTTTTTGCCTCCAACTGAC	12.4737	12.7132	12.8213	12.0582	12.2913	11.7637	11.5668	12.1559	13.7166	11.2307	12.092	12.077	12.063	12.397	11.8765	11.7713	11.71	11.4602	11.9489
hsa-mir-15aNo1	CCTTGGAGTAAAGTAGCAGCACATAATGGTTTGTGGATTT	9.6022	9.29806	9.20248	8.96203	8.41366	8.66256	9.10066	8.78793	8.3056	8.84569	8.96822	9.60049	8.67185	9.69984	8.73604	8.93069	9.90807	9.12584	10.4556
hsa-mir-15aNo2	AAAGGTGCAGGCCATATTGTGCTGCCTCAAAAATACAAGG	8.10307	8.1969	8.05337	8.01132	8.21351	8.07401	8.24089	8.18786	8.32928	7.90615	8.42102	8.28377	8.44837	8.13851	8.04418	8.19281	8.16924	8.3439	8.06252
hsa-mir-16-1No1	GTCAGCAGTGCCTTAGCAGCACGTAAATATTGGCGTTAAG	10.6973	9.89508	10.0418	9.47282	8.17687	9.22262	9.94791	8.58683	8.26074	9.48618	10.5541	10.0999	9.39621	10.9359	8.83214	9.10332	11.5245	9.5164	11.5138
hsa-mir-16-1No2	TTATCTCCAGTATTAACTGTGCTGCTGAAGTAAGGTTGAC	7.95096	8.07504	7.92855	7.94911	7.94462	7.97745	8.50414	7.97726	8.19325	8.26251	7.92404	8.10011	8.37468	8.11757	8.28	8.24054	8.05319	8.00397	8.09127
hsa-mir-16-2No1	GTTCCACTCTAGCAGCACGTAAATATTGGCGTAGTGAAAT	10.7043	10.2566	10.2058	9.78441	8.4587	9.40987	10.2325	8.69779	8.70593	9.71923	9.88361	10.2715	9.54406	11.0623	9.14436	9.52045	11.445	9.79482	11.7196
hsa-mir-16-2No2	TATATTAAACACCAATATTACTGTGCTGCTTTAGTGTGAC	8.67618	8.68294	8.62125	8.54193	8.10018	8.18958	8.58215	8.15603	8.12416	8.30889	8.18787	8.52365	8.27985	8.73436	8.52663	8.31341	8.88591	8.38448	9.03691
hsa-mir-181a-precNo1	TCAGAGGACTCCAAGGAACATTCAACGCTGTCGGTGAGTT	10.9403	10.926	10.6132	9.90358	9.69775	10.1452	9.81216	10.0556	10.512	10.0903	11.0389	9.87034	10.1638	10.6494	9.56558	9.51262	11.2898	10.0851	10.7352
hsa-mir-181a-precNo2	GAAAAAACCACTGACCGTTGACTGTACCTTGGGGTCCTTA	9.08027	8.99077	9.07592	8.81234	8.75924	9.13392	9.13413	8.70649	8.84916	8.95076	8.73956	8.69632	9.00974	9.23455	8.97341	8.97582	9.10725	9.59721	9.29585
hsa-mir-181b-1No1	TTTAAAAGGTCACAATCAACATTCATTGCTGTCGGTGGGT	12.3087	12.0874	12.1957	11.0662	10.7851	11.3297	11.3798	11.2967	11.2033	11.1151	9.62824	11.0993	11.0666	12.0242	11.1804	10.2975	12.6546	11.9157	12.119
hsa-mir-181b-1No2	TGTGGACAAGCTCACTGAACAATGAATGCAACTGTGGCCC	8.64594	8.5901	8.51795	8.37164	8.45443	8.20148	8.72695	8.41259	8.36062	8.13066	8.11282	8.2777	8.36076	8.78933	8.65348	8.34027	8.79066	8.38827	8.5082
hsa-mir-181b-2No1	CTGATGGCTGCACTCAACATTCATTGCTGTCGGTGGGTTT	12.7716	12.6667	12.5286	11.7268	11.448	11.8469	11.8886	11.9583	12.0401	11.5526	10.6437	11.765	11.9998	12.6924	11.5618	11.225	13.0441	12.7965	12.4211
hsa-mir-181b-2No2	TCAACTCACTGATCAATGAATGCAAACTGCGGACCAAACA	9.01047	9.2348	9.1244	8.91896	8.78555	8.81725	9.25906	8.62236	9.14702	8.19813	8.93151	8.59346	9.27722	9.37057	8.82553	8.79606	9.15268	9.05199	8.80044
hsa-mir-181b-precNo1	TGAGGTTGCTTCAGTGAACATTCAACGCTGTCGGTGAGTT	10.759	10.2832	10.4173	10.1416	10.048	10.183	9.99772	9.97457	10.532	10.1397	10.5043	9.89808	10.1111	10.8683	9.69811	9.49801	11.3734	10.8646	10.7013
hsa-mir-181b-precNo2	ACCATCGACCGTTGATTGTACCCTATGGCTAACCATCATC	8.24846	8.17233	8.30927	8.34918	8.17714	8.21184	8.12647	8.24251	8.11694	8.21891	8.23766	8.30103	8.16767	8.07249	8.15627	8.1922	8.32851	8.2237	8.2476
hsa-mir-181c-precNo1	TGCCAAGGGTTTGGGGGAACATTCAACCTGTCGGTGAGTT	9.80705	9.67537	9.65047	9.18568	8.98865	9.36747	9.18171	9.19214	9.11797	9.02162	9.21637	8.95485	9.29618	10.0569	9.04574	8.96106	10.1251	9.81004	9.7158
hsa-mir-181c-precNo2	ATCGACCGTTGAGTGGACCCTGAGGCCTGGAATTGCCATC	9.18772	9.65597	9.51005	9.1693	9.34317	9.69779	9.75409	9.21657	10.2199	9.24131	9.35989	9.14038	10.0166	9.96945	9.29461	9.24076	9.17168	10.1853	9.04712
hsa-mir-181dNo1	GAGGTCACAATCAACATTCATTGTTGTCGGTGGGTTGTGA	11.4798	10.813	10.6238	10.1793	9.62006	10.0609	9.79161	10.0088	10.0409	10.1515	10.0314	9.49014	9.84834	10.8636	9.8987	9.38321	11.297	11.1426	10.5146
hsa-mir-181dNo2	AGGCCAGACCCACCGGGGGATGAATGTCACTGTGGCTGGG	8.47666	8.5563	8.22128	8.28329	8.28911	8.46639	8.24345	8.31797	8.20282	8.35325	8.49162	8.28698	8.26709	8.1385	8.15341	8.20178	8.1067	8.19602	8.04212
hsa-mir-182-precNo1	AGGTAACAGGATCCGGTGGTTCTAGACTTGCCAACTATGG	8.97007	8.31753	8.67484	8.5061	8.34849	8.40561	8.40363	8.34801	8.32817	8.43879	8.82053	8.72293	8.44438	8.85603	8.39967	8.27699	8.8528	8.24522	8.94697
hsa-mir-182-precNo2	TTGGCAATGGTAGAACTCACACTGGTGAGGTAACAGGATC	9.12042	8.889	8.7206	8.6081	8.18995	8.35053	8.39295	8.27291	7.97011	8.25197	8.61113	8.35973	8.27786	9.06194	8.20282	8.21212	8.85861	8.84118	8.69938
hsa-mir-183-precNo1	GACTCCTGTTCTGTGTATGGCACTGGTAGAATTCACTGTG	8.49866	8.6983	8.31908	8.48143	8.31488	8.35148	8.20828	8.29144	8.24107	8.18989	8.3938	8.4035	8.1489	8.46009	8.09459	8.09744	8.34982	9.00614	8.40437
hsa-mir-183-precNo2	GTCTCAGTCAGTGAATTACCGAAGGGCCATAAACAGAGCA	8.84034	8.53165	8.28385	8.45583	8.21528	8.4053	8.4966	8.21104	7.99146	8.36983	8.39479	8.25088	8.19778	8.59263	8.21973	8.0358	8.45368	8.79083	8.3212
hsa-mir-184-precNo1	GACTGTAAGTGTTGGACGGAGAACTGATAAGGGTAGGTGA	8.30015	8.30119	8.59956	8.45694	8.26948	8.51124	8.40841	8.46531	8.67287	8.43143	8.43357	8.50066	8.53351	8.48664	8.3928	8.27051	8.32545	8.16992	8.49185
hsa-mir-184-precNo2	CGTCCCCTTATCACTTTTCCAGCCCAGCTTTGTGACTGTA	10.8044	11.1075	10.9627	10.5664	9.98352	10.8856	10.3097	10.3656	10.4502	9.86646	10.5925	9.88046	10.8902	10.7755	10.7725	11.0093	10.3942	11.3624	10.4866
hsa-mir-185-precNo1	GCGAGGGATTGGAGAGAAAGGCAGTTCCTGATGGTCCCCT	9.03804	9.19644	9.03115	8.82885	8.93704	9.14217	8.77712	8.80537	9.2129	8.67667	9.24563	9.14929	9.24412	9.29061	8.7267	9.07201	9.1839	9.38453	8.85596
hsa-mir-185-precNo2	CCTCCCCAGGGGCTGGCTTTCCTCTGGTCCTTCCCTCCCA	9.42156	9.73603	9.4057	9.18662	9.52157	9.7242	9.33484	9.20853	10.2777	9.33207	9.97274	9.48788	9.57185	10.0746	9.54644	9.80923	9.46869	10.154	9.50463
hsa-mir-186-prec	CTTGTAACTTTCCAAAGAATTCTCCTTTTGGGCTTTCTGG	8.37165	8.57159	8.19824	8.52669	8.20263	8.40986	8.40803	8.26171	8.40911	8.43758	8.93216	8.60217	8.38259	8.69513	8.13377	8.30921	8.69998	8.39008	8.45077
hsa-mir-187-precNo1	CTCGTGTCTTGTGTTGCAGCCGGAGGGACGCAGGTCCGCA	11.0545	10.673	11.3452	10.6798	9.84984	10.3972	10.3975	9.83428	10.0034	10.2898	11.5009	10.4631	10.8062	11.007	10.1431	10.2722	11.1104	10.5008	10.9832
hsa-mir-187-precNo2	TCACCATGACACAGTGTGAGACTCGGGCTACAACACAGGA	8.15678	8.04997	8.09201	8.14981	8.11788	8.07152	7.92458	8.12388	8.19965	8.00058	8.18158	8.16951	8.08109	7.72726	8.00606	8.0435	8.09936	7.77338	8.11321
hsa-mir-188-prec	TCACATCCCTTGCATGGTGGAGGGTGAGCTTTCTGAAAAC	10.3104	9.76347	9.77327	9.65627	9.36134	9.56005	9.74505	9.31915	10.2559	9.71183	10.395	9.54956	9.79759	10.4051	9.69283	10.0596	10.5245	9.69784	10.0822
hsa-mir-18bNo1	TGTGTTAAGGTGCATCTAGTGCAGTTAGTGAAGCAGCTTA	8.00079	7.9072	8.0437	8.08015	8.04466	8.08628	8.12979	8.14823	7.98066	8.38753	8.08421	8.09339	7.92943	7.71788	8.17481	7.90987	8.07574	7.55631	8.08004
hsa-mir-18bNo2	AGCAGCTTAGAATCTACTGCCCTAAATGCCCCTTCTGGCA	8.09418	8.0965	8.11444	8.18316	8.07693	8.10064	7.98445	8.17491	8.02536	8.26864	8.22293	8.17496	8.07432	7.87744	8.06638	7.99858	8.11784	7.8933	8.108
hsa-mir-190-prec	GCAGGCCTCTGTGTGATATGTTTGATATATTAGGTTGTTA	8.07448	8.07217	8.26814	8.27149	8.15849	8.17152	8.56418	8.23186	8.30597	8.14331	8.36892	8.27847	8.11963	8.12412	8.22528	8.04271	8.1566	7.98794	8.2762
hsa-mir-191-prec	CAACGGAATCCCAAAAGCAGCTGTTGTCTCCAGAGCATTC	11.9601	11.1799	11.6804	10.9213	9.47088	10.9387	10.9772	9.95321	10.0106	10.3334	11.0602	10.4393	10.7603	11.8787	10.1765	9.91908	12.0015	10.7815	11.6634
hsa-mir-192-2/3No1	TCTGACCTATGAATTGACAGCCAGTGCTCTCGTCTCCCCT	10.2242	10.3384	10.4215	9.74456	9.21616	9.96333	9.96349	9.30478	9.55955	9.51935	10.499	9.22274	9.84916	12.0116	9.98055	9.57673	10.1231	10.0202	10.1999
hsa-mir-192-2/3No2	CCAATTCCATAGGTCACAGGTATGTTCGCCTCAATGCCAG	8.38789	8.34344	8.36666	8.37805	8.36252	8.46597	8.22331	8.56794	8.55776	8.69208	8.39897	8.32793	8.05921	8.07829	8.5666	8.41834	8.47914	7.91166	8.3519
hsa-mir-192No1	CGAGACCGAGTGCACAGGGCTCTGACCTATGAATTGACAG	9.42423	9.04328	9.01705	8.9965	8.46091	8.69489	8.59965	8.5466	8.65469	8.45113	8.68826	8.74448	8.34836	12.2836	8.67346	8.4108	9.44833	8.87581	9.15029
hsa-mir-192No2	TGCCAATTCCATAGGTCACAGGTATGTTCGCCTCAATGCC	8.22191	8.4752	8.24787	8.30054	8.12672	8.23484	8.31769	8.17665	8.07878	8.30562	8.1623	8.32211	8.16832	8.12928	8.2836	8.1163	8.42641	8.62492	8.42321
hsa-mir-193bNo1	TATCCAACTGGCCCTCAAAGTCCCGCTTTTGGGGTCATTC	9.63552	9.01244	9.17894	9.02121	8.94799	9.15876	9.45288	8.6677	9.02814	9.23484	9.00765	8.9312	9.1136	8.99879	9.46327	9.70625	9.45589	8.9972	9.47389
hsa-mir-193bNo2	CTGTGGTCTCAGAATCGGGGTTTTGAGGGCGAGATGAGTT	8.65349	8.4849	8.48163	8.61974	8.64287	8.60001	8.49453	8.78691	8.88207	8.66333	8.81793	8.59575	8.66825	8.62979	8.70041	8.37448	8.59828	8.61874	8.58257
hsa-mir-193-precNo1	AGATGAGGGTGTCGGATCAACTGGCCTACAAAGTCCCAGT	8.28417	8.25618	8.2428	8.33086	8.28728	8.44784	8.18705	8.28923	8.75783	8.30211	8.35358	8.21741	8.34064	8.46379	8.27698	8.52654	8.30063	8.14116	8.29652
hsa-mir-193-precNo2	AGGATGGGAGCTGAGGGCTGGGTCTTTGCGGGCGAGATGA	10.2136	10.2388	10.4286	9.76233	10.4555	10.6459	10.3185	10.1321	11.3355	10.1792	11.3583	11.4695	11.1498	10.7765	10.7177	11.2024	10.2655	11.6137	10.2083
hsa-mir-194-1No1	TGGTGTTATCAAGTGTAACAGCAACTCCATGTGGACTGTG	8.19628	8.0223	8.20691	8.34224	8.1397	8.16651	8.19945	8.20369	7.95346	8.35627	8.10174	8.25572	8.13768	8.94752	8.22409	8.15345	8.2019	7.93098	8.32127
hsa-mir-194-1No2	CCAATTTCCAGTGGAGATGCTGTTACTTTTGATGGTTACC	8.66958	8.94691	8.95829	8.47822	8.8895	8.92042	9.14584	8.7447	9.57987	8.62886	8.55781	9.02984	9.47338	8.91483	9.01212	9.05579	8.60477	9.54834	8.48587
hsa-mir-194-2No1	TGGTTCCCGCCCCCTGTAACAGCAACTCCATGTGGAAGTG	10.3929	10.3347	10.7962	10.3414	11.0993	11.3507	10.9531	11.0725	11.3567	11.2422	11.0545	11.612	11.0334	11.2597	12.0195	12.0872	10.6601	11.9864	10.5613
hsa-mir-194-2No2	CCCACTGGTTCCAGTGGGGCTGCTGTTATCTGGGGCGAGG	8.64073	8.68739	8.69743	8.49447	8.65349	8.59781	8.83915	8.57699	8.74713	8.48739	8.51308	8.77021	8.99497	8.77522	8.9037	8.81159	8.60534	8.88042	8.70305
hsa-mir-194-precNo1	TGTAACAGCAACTCCATGTGGACTGTGTACCAATTTCCAG	8.44436	8.45078	8.43302	8.3114	8.50286	8.47393	8.28722	8.41264	8.76411	8.45522	8.77961	8.88928	8.45154	8.83328	8.33076	8.61681	8.24754	8.66022	8.27052
hsa-mir-194-precNo2	CCAATTTCCAGTGGAGATGCTGTTACTTTTGATGGTTACC	8.21438	8.49975	8.53335	8.39576	8.54166	8.57586	8.5546	8.52246	9.01232	8.5362	8.3742	8.50224	8.74656	8.63921	8.56703	8.65154	8.58303	8.91358	8.58987
hsa-mir-195-prec	TCTAGCAGCACAGAAATATTGGCACAGGGAAGCGAGTCTG	10.1215	9.57824	9.71868	9.30251	8.71632	9.21604	9.51824	8.80894	9.12185	9.54001	9.87262	9.76474	9.47799	10.3846	9.05661	9.0482	10.6418	9.56487	10.4794
hsa-mir-196-1-precNo1	CTGCTGAGTGAATTAGGTAGTTTCATGTTGTTGGGCCTGG	8.62733	9.04354	8.78275	8.54744	8.55472	8.67253	8.96252	8.71289	9.17836	8.88702	8.45877	8.79199	8.91676	9.08013	8.69714	8.6565	8.92172	9.19172	8.74997
hsa-mir-196-1-precNo2	ACACAACAACATTAAACCACCCGATTCACGGCAGTTACTG	9.2031	9.32867	9.32882	9.20536	8.71652	8.95624	8.99272	8.7921	8.84917	8.93236	9.35826	9.10546	8.74629	9.35008	9.08638	9.21161	9.54644	9.30343	9.23761
hsa-mir-196-2-precNo1	AGAAACTGCCTGAGTTACATCAGTCGGTTTTCGTCGAGGG	8.02787	8.1376	8.14437	8.26523	8.24855	8.17665	8.12662	8.12859	8.14452	8.30366	8.33714	8.22915	7.97242	7.88065	8.24032	8.00806	8.31149	7.81238	8.37487
hsa-mir-196-2-precNo2	GCTGATCTGTGGCTTAGGTAGTTTCATGTTGTTGGGATTG	9.05014	9.19489	9.12525	8.90825	8.60345	9.16327	9.14457	9.05049	9.15528	9.07033	8.49329	8.8593	9.11954	9.40586	9.00743	9.34191	8.99983	8.95899	9.10661
hsa-mir-196a-1No1	TGAATTAGGTAGTTTCATGTTGTTGGGCCTGGGTTTCTGA	12.9491	13.5503	14.0129	13.3119	14.1233	13.7173	13.8965	13.7307	14.2232	12.8995	12.0506	14.3315	14.1622	14.038	14.1405	14.2975	12.9209	14.0299	12.9323
hsa-mir-196a-1No2	GGCCTGGGTTTCTGAACACAACAACATTAAACCACCCGAT	9.17115	8.87031	9.12306	8.84765	8.59131	8.82076	8.96367	8.57336	8.66935	8.42354	8.56621	8.6646	8.65223	8.9917	8.96929	8.83436	9.13857	9.20274	9.20653
hsa-mir-196a-2No1	AGCTGATCTGTGGCTTAGGTAGTTTCATGTTGTTGGGATT	10.035	10.249	10.2526	9.85669	9.77238	10.3796	10.2425	9.76868	10.0419	9.44307	9.64679	9.91436	10.2831	10.5795	10.2941	10.511	10.095	10.4237	9.99624
hsa-mir-196a-2No2	AGAAACTGCCTGAGTTACATCAGTCGGTTTTCGTCGAGGG	8.26862	8.1629	8.16654	8.31853	8.27313	8.17628	8.28863	8.21822	8.19378	8.49664	8.52409	8.38546	8.21274	8.0881	8.22044	8.3175	8.47186	8.04335	8.41599
hsa-mir-196bNo1	ACTGGTCGGTGATTTAGGTAGTTTCCTGTTGTTGGGATCC	8.5964	8.55512	8.59466	8.49461	8.54893	8.62842	8.96876	8.54462	8.77176	8.67449	8.22102	8.68631	8.84563	8.7964	8.6934	9.20613	8.86758	8.85569	8.7673
hsa-mir-196bNo2	ACCTTTCTCTCGACAGCACGACACTGCCTTCATTACTTCA	10.6714	10.7157	10.7151	10.3247	9.64639	10.5845	10.8492	9.9154	10.1013	9.8201	9.3934	9.99024	10.6195	10.5214	11.3066	10.5376	10.5326	11.2341	10.6421
hsa-mir-197-prec	TAAGAGCTCTTCACCCTTCACCACCTTCTCCACCCAGCAT	11.25	11.1399	11.908	10.9734	9.97175	11.4545	10.7917	10.5697	10.5544	10.9967	11.1069	10.3742	10.488	11.7038	11.5161	10.25	12.307	10.8327	12.1838
hsa-mir-198-prec	TCATTGGTCCAGAGGGGAGATAGGTTCCTGTGATTTTTCC	9.95992	10.446	10.2528	9.97002	9.56346	10.5776	10.1406	9.99163	10.3117	9.83875	10.1933	9.96246	10.485	10.5692	10.7024	10.4739	10.3978	11.5813	10.2676
hsa-mir-199a-1-prec	GCCAACCCAGTGTTCAGACTACCTGTTCAGGAGGCTCTCA	9.80486	9.03585	9.4219	8.92874	8.55506	8.85425	8.4283	8.68285	8.39332	9.05105	8.82053	9.06055	8.4784	8.45168	9.05579	8.64441	9.72443	8.31483	9.6451
hsa-mir-199a-2-prec	TCGCCCCAGTGTTCAGACTACCTGTTCAGGACAATGCCGT	10.1905	9.38292	9.92207	9.40136	9.00578	9.38592	8.9045	9.01124	8.82422	9.36319	9.29706	9.4091	9.16689	9.26851	9.60548	9.3392	10.3352	9.02379	10.1677
hsa-mir-199b-precNo1	GTCTGCACATTGGTTAGGCTGGGCTGGGTTAGACCCTCGG	9.84788	9.50731	9.52989	9.35261	9.39344	9.49528	9.51255	9.2885	9.41516	9.49682	9.25511	9.39378	9.61637	9.6696	9.47071	9.59258	9.41551	9.85205	9.16919
hsa-mir-199b-precNo2	ACCTCCACTCCGTCTACCCAGTGTTTAGACTATCTGTTCA	9.42633	8.99613	9.13625	8.70115	8.6686	8.97691	8.48487	8.65421	8.23698	8.87535	8.61513	8.82159	8.35059	8.44044	9.00413	8.71111	9.29534	8.63834	9.46311
hsa-mir-200a-prec	GTCTCTAATACTGCCTGGTAATGATGACGGCGGAGCCCTG	9.2199	9.28348	8.73798	8.78717	8.42355	8.87437	9.07937	8.0863	8.93073	8.67889	9.29142	8.40417	8.67378	10.5927	8.37217	8.44724	10.2646	8.90721	9.57705
hsa-mir-200bNo1	GTCTCTAATACTGCCTGGTAATGATGACGGCGGAGCCCTG	9.21194	10.1173	9.18034	8.62316	8.87636	9.06407	9.30818	8.61091	9.36132	8.51237	9.66596	8.60372	9.48484	11.1014	8.67863	8.78789	10.6394	9.36897	10.1733
hsa-mir-200bNo2	CCAGCTCGGGCAGCCGTGGCCATCTTACTGGGCAGCATTG	10.0923	10.1627	10.0488	9.48258	9.49637	9.80227	10.0867	9.30823	9.79963	9.31086	9.43401	9.05771	10.1453	10.7263	9.7188	10.1758	10.0247	10.5545	9.45679
hsa-mir-200cNo1	TGCGGTTGGGAGTCTCTAATACTGCCGGGTAATGATGGAG	10.3334	10.8948	9.47266	9.53888	8.96566	10.1292	9.67763	8.65272	9.04102	9.17707	10.6197	8.58188	9.56824	11.6343	8.56038	9.80004	11.7525	9.90664	10.5471
hsa-mir-200cNo2	CCTCGTCTTACCCAGCAGTGTTTGGGTGCGGTTGGGAGTC	9.20853	9.19476	8.96748	8.73336	9.07885	9.29899	9.2092	8.8609	9.2076	8.74579	9.05825	8.78353	9.28633	9.60332	9.21177	9.1609	9.09586	9.89178	8.74818
hsa-mir-202	CTAAAGAGGTATAGGGCATGGGAAAACGGGGCGGTCGGGT	8.90771	8.57693	9.1243	8.79993	8.54318	8.815	8.76228	8.53473	8.86098	8.52905	9.01596	9.26762	8.63154	8.67348	8.87598	9.02457	8.74332	8.87633	8.90941
hsa-mir-202*	CTAAAGAGGTATAGGGCATGGGAAAACGGGGCGGTCGGGT	13.6381	13.8978	14.2368	14.0669	14.6372	13.7073	13.0284	14.1239	14.5991	13.5683	13.7651	14.3539	14.048	13.6004	14.7472	14.1602	13.5034	13.9906	14.1316
hsa-mir-202-prec	GATCTGGCCTAAAGAGGTATAGGGCATGGGAAGATGGAGC	8.73972	8.94084	8.85071	8.59145	9.01357	8.83879	9.11893	8.66156	9.44278	8.78889	8.94399	8.71068	8.83837	9.08655	8.7457	8.84605	8.93429	8.6197	8.94597
hsa-mir-203-precNo1	GTTCTGTAGCGCAATTGTGAAATGTTTAGGACCACTAGAC	10.0349	10.7079	10.7801	9.78707	9.41229	10.1966	11.4117	9.00711	9.37211	9.63769	10.2887	9.58845	9.47887	10.3199	9.20234	10.1417	10.754	8.90698	10.3201
hsa-mir-203-precNo2	TGGGTCCAGTGGTTCTTAACAGTTCAACAGTTCTGTAGCG	8.55283	8.41181	8.33207	8.32883	8.23243	8.22668	8.13349	8.43599	8.48613	8.20591	8.72273	8.61994	8.19901	8.2998	8.25094	8.47171	8.513	8.34805	8.451
hsa-mir-204-precNo1	CGTGGACTTCCCTTTGTCATCCTATGCCTGAGAATATATG	8.17922	8.42038	8.1338	8.21118	8.11493	8.19603	8.39417	7.98043	8.12057	8.3176	8.20955	8.14354	8.03877	8.11205	8.22461	8.34143	8.33842	8.09772	8.28941
hsa-mir-204-precNo2	AGGCTGGGAAGGCAAAGGGACGTTCAATTGTCATCACTGG	9.32804	9.64456	9.45904	9.1556	10.7282	9.63832	9.5316	9.24013	10.9985	9.89469	10.4472	10.3863	9.75199	9.78229	9.3583	9.34007	9.27187	10.3398	9.15199
hsa-mir-205-prec	TCCTTCATTCCACCGGAGTCTGTCTCATACCCAACCAGAT	9.16635	14.0353	10.0797	9.36228	8.58431	9.21152	13.627	8.63187	8.60431	8.7736	8.49816	9.37823	9.82623	9.20994	9.57117	8.68036	9.46049	9.36832	9.97822
hsa-mir-206-precNo1	TTGCTATGGAATGTAAGGAAGTGTGTGGTTTCGGCAAGTG	10.3867	11.475	11.4706	10.4393	9.8394	11.1486	10.769	10.4861	11.6012	9.91837	11.1859	10.4158	11.8427	11.0457	11.0004	10.9928	10.0904	11.0926	10.2036
hsa-mir-206-precNo2	TGCTTCCCGAGGCCACATGCTTCTTTATATCCCCATATGG	9.72369	9.73412	9.75845	9.37938	9.71383	9.72918	9.81761	9.29264	10.4713	9.65504	9.73487	10.3013	9.66502	9.78211	10.1892	10.2539	9.63189	10.3454	9.82459
hsa-mir-208-prec	ACCTGATGCTCACGTATAAGACGAGCAAAAAGCTTGTTGG	9.00951	8.49482	8.41411	8.68898	8.49984	8.34622	8.42851	8.39597	8.45239	8.68159	8.8861	8.5447	8.25444	8.70732	8.56975	8.30327	8.83155	8.28306	8.77767
hsa-mir-20bNo1	AGTACCAAAGTGCTCATAGTGCAGGTAGTTTTGGCATGAC	10.6699	10.2749	9.79284	9.95161	9.00903	9.59417	9.90516	9.33296	9.42696	9.44235	9.38628	9.51085	9.44342	12.8399	9.36685	9.23164	10.6786	11.5199	10.1019
hsa-mir-20bNo2	TTTGGCATGACTCTACTGTAGTATGGGCACTTCCAGTACT	8.04437	7.9699	8.04879	8.12618	7.9787	8.08118	8.00439	8.17186	8.04258	8.06492	8.09163	8.08211	7.86183	7.76245	7.94872	7.87701	8.01315	7.7022	7.98975
hsa-mir-210-prec	AGACCCACTGTGCGTGTGACAGCGGCTGATCTGTGCCTGG	11.0467	11.0019	10.0609	9.56926	9.71018	10.2918	10.1155	9.19214	10.3963	9.10881	9.69676	9.24196	10.6586	10.5885	9.51364	9.47225	9.45794	10.4113	9.4825
hsa-mir-211-precNo1	TTCCCTTTGTCATCCTTCGCCTAGGGCTCTGAGCAGGGCA	8.66567	8.75981	8.37251	8.34257	8.45628	8.34441	8.70166	8.30934	8.44587	8.1971	8.5693	8.44734	8.56726	8.41015	8.46323	8.45678	8.43488	8.25996	8.39333
hsa-mir-211-precNo2	GCAGGGACAGCAAAGGGGTGCTCAGTTGTCACTTCCCACA	8.54468	8.89613	8.82986	8.5433	8.64088	8.9002	8.67924	8.8552	8.65112	8.59648	8.56349	8.43575	8.67611	8.84139	8.47726	8.64846	8.5295	9.41954	8.62197
hsa-mir-212-precNo1	CCTCAGTAACAGTCTCCAGTCACGGCCACCGACGCCTGGC	10.7564	11.1382	11.1448	10.3625	10.7283	11.0271	11.1262	10.607	11.1077	10.5578	10.6157	10.214	10.8778	11.3347	11.0856	10.8807	11.1939	11.7359	10.936
hsa-mir-212-precNo2	CGGACAGCGCGCCGGCACCTTGGCTCTAGACTGCTTACTG	10.4778	10.1595	10.2619	10.1456	10.8269	10.1993	10.059	10.2965	10.6923	10.3407	10.6543	10.8867	9.80827	10.3893	10.8471	11.2131	10.3159	11.1065	10.1743
hsa-mir-213-precNo1	AACATTCATTGCTGTCGGTGGGTTGAACTGTGTGGACAAG	11.9642	11.9626	11.9375	11.4725	10.7924	11.6735	11.2061	11.4226	11.4276	11.3799	11.4902	10.9373	11.1196	12.2386	11.3065	11.2914	12.4948	12.103	11.6677
hsa-mir-213-precNo2	TGTGGACAAGCTCACTGAACAATGAATGCAACTGTGGCCC	8.68953	8.78333	8.66503	8.35553	8.53704	8.68018	8.65549	8.51595	8.44188	8.67954	8.42666	8.47051	8.39865	8.55983	8.77329	8.51069	8.98062	8.679	8.98717
hsa-mir-214-prec	TGTACAGCAGGCACAGACAGGCAGTCACATGACAACCCAG	11.8526	11.1118	11.5007	10.8882	10.2643	11.1588	10.4136	10.3612	10.3211	10.8815	10.5149	10.9921	10.8013	10.7905	11.0644	10.701	12.0778	10.6609	11.944
hsa-mir-215-precNo1	CAGGAAAATGACCTATGAATTGACAGACAATATAGCTGAG	8.97683	8.54831	8.89427	8.70003	8.37401	8.70356	8.48401	8.51186	8.4052	8.80122	8.59426	8.55304	8.34056	11.6234	8.39014	8.31894	9.00137	8.27531	8.98143
hsa-mir-215-precNo2	CATTTCTTTAGGCCAATATTCTGTATGACTGTGCTACTTC	8.37212	8.11727	8.13829	8.19744	8.23894	8.00333	8.09918	8.27055	8.0407	8.09277	8.23	8.19363	8.05489	8.66667	8.27892	8.24327	8.22171	8.20813	8.23443
hsa-mir-216-precNo1	CTGGGATTATGCTAAACAGAGCAATTTCCTAGCCCTCACG	8.83459	9.13559	8.98865	8.84674	8.57682	8.51548	8.6799	8.59232	8.2126	8.98302	8.76371	8.59403	8.25256	8.5189	8.39794	8.46808	9.18467	8.53676	9.04708
hsa-mir-216-precNo2	GATGGCTGTGAGTTGGCTTAATCTCAGCTGGCAACTGTGA	8.14903	8.18594	8.26787	8.2969	8.45097	8.27996	8.18127	8.28207	8.19113	8.2271	8.24588	8.29332	8.26294	8.05443	8.25406	8.15793	8.3195	8.40284	8.31864
hsa-mir-217-precNo1	GAATCAGTCACCATCAGTTCCTAATGCATTGCCTTCAGCA	8.15824	8.25674	8.28969	8.37357	8.31773	8.28874	8.1282	8.28659	8.12964	8.45241	8.20261	8.33479	8.14054	7.90841	8.21146	8.16324	8.28495	8.05089	8.32047
hsa-mir-217-precNo2	TGTCGCAGATACTGCATCAGGAACTGATTGGATAAGAATC	8.17173	8.17908	8.12884	8.15528	8.25908	8.15017	8.04665	8.23838	8.00315	8.27551	8.21302	8.24281	7.92766	7.72706	8.10522	8.02849	8.02587	7.65788	8.02418
hsa-mir-218-1-prec	GTTGTGCTTGATCTAACCATGTGGTTGCGAGGTATGAGTA	8.71407	8.66722	8.57956	8.47237	8.48956	8.73859	8.32222	8.30589	8.71907	8.68449	8.52499	8.69549	8.42062	8.51189	8.61821	8.46853	8.80955	8.26284	8.70673
hsa-mir-218-2-precNo1	TGGTGGAACGATGGAAACGGAACATGGTTCTGTCAAGCAC	8.47213	8.28693	8.3103	8.44801	8.71431	8.47966	8.34025	8.52044	9.13988	8.52114	9.02192	9.06578	8.50593	8.24666	8.79783	8.42986	8.36854	8.98409	8.66387
hsa-mir-218-2-precNo2	TCGCTGCGGGGCTTTCCTTTGTGCTTGATCTAACCATGTG	10.7489	10.4786	10.2946	9.9871	10.6042	10.0364	10.2664	10.3254	10.9769	10.0674	11.1935	11.4761	10.5838	10.2017	10.9081	11.3513	10.4972	11.6975	10.7957
hsa-mir-219-1No1	GCCCCGGGCCGCGGCTCCTGATTGTCCAAACGCAATTCTC	10.4721	9.56066	10.1173	9.62806	9.14721	10.3234	10.3648	9.28018	9.50668	9.35236	9.72726	9.34546	9.62178	10.3559	10.1174	9.85708	11.2848	10.0206	10.9459
hsa-mir-219-1No2	TTGAGTCTGGACGTCCCGAGCCGCCGCCCCCAAACCTCGA	13.7152	13.8299	14.3437	13.8591	13.0263	14.2904	14.0049	12.9854	13.4866	12.534	13.7051	13.4374	13.431	13.689	14.1719	13.6457	14.8843	13.6478	14.7448
hsa-mir-219-2No1	CTCAGGGGCTTCGCCACTGATTGTCCAAACGCAATTCTTG	8.29571	8.17675	8.17665	8.28545	8.20625	8.33076	8.3388	8.21125	8.01966	8.21136	8.33532	8.17196	8.11452	8.11214	8.24157	8.24065	8.38587	8.1698	8.32785
hsa-mir-219-2No2	CCAACCGAGAATTGTGGCTGGACATCTGTGGCTGAGCTCC	10.7179	10.5146	10.8939	10.155	10.0057	10.1296	10.7378	9.70111	10.3115	10.0277	9.76498	9.61507	10.5465	10.8078	10.0804	10.5794	10.5067	10.8391	10.6865
hsa-mir-219-prec	ATTGTCCAAACGCAATTCTCGAGTCTATGGCTCCGGCCGA	8.79451	8.87433	8.90725	8.67975	8.28787	8.67927	8.76858	8.47161	8.65968	8.463	9.25047	8.74097	8.42702	8.5252	8.74478	8.94789	8.72717	8.90939	8.63998
hsa-mir-21No1	TGTCGGGTAGCTTATCAGACTGATGTTGACTGTTGAATCT	13.7998	12.3144	13.3197	12.5604	10.3425	13.5471	12.3295	10.8398	11.3792	11.5187	11.6153	11.2273	12.1645	12.754	13.1645	12.4112	14.7474	11.2133	13.7798
hsa-mir-21No2	TTGAATCTCATGGCAACACCAGTCGATGGGCTGTCTGACA	8.79767	8.54252	8.56712	8.41988	8.59276	8.93763	8.70807	8.34635	8.56677	8.28064	8.35991	8.27661	9.1558	8.52583	8.42229	8.52274	8.75407	8.69258	8.40246
hsa-mir-220-prec	TGTGGCATTGTAGGGCTCCACACCGTATCTGACACTTTGG	9.33222	9.19613	9.15959	8.86674	8.85665	8.82275	9.14719	8.4447	8.82351	9.02602	9.03464	8.74561	8.41862	8.77291	8.69775	8.77358	8.92883	8.46809	9.01663
hsa-mir-221-prec	CAACAGCTACATTGTCTGCTGGGTTTCAGGCTACCTGGAA	12.1673	12.5229	12.5614	11.6586	11.0427	11.3284	12.4813	11.2355	11.8292	11.666	11.966	11.4868	11.0461	11.1433	11.8761	10.8239	11.8534	10.6136	11.4257
hsa-mir-222-precNo1	CTTTCGTAATCAGCAGCTACATCTGGCTACTGGGTCTCTG	11.0877	11.675	11.6639	10.3736	9.95051	9.92238	11.2091	9.67665	10.5514	10.2685	11.0892	10.5699	10.4791	10.1964	10.1787	9.46967	11.74	9.84618	11.2796
hsa-mir-222-precNo2	GCTGCTGGAAGGTGTAGGTACCCTCAATGGCTCAGTAGCC	10.6598	11.5441	11.4788	10.2362	9.54321	10.2641	10.8259	9.73677	10.5466	10.0788	11.5646	10.3536	10.2007	10.3477	10.1683	10.4465	11.1133	10.6068	10.8201
hsa-mir-223-prec	GAGTGTCAGTTTGTCAAATACCCCAAGTGCGGCACATGCT	11.625	12.2425	12.4645	11.2673	9.47834	10.6859	12.0759	10.1813	9.48169	11.5926	10.9278	11.8328	10.2534	11.6697	10.0203	10.6034	12.391	8.97616	12.5679
hsa-mir-224-prec	GGCTTTCAAGTCACTAGTGGTTCCGTTTAGTAGATGATTG	8.79357	8.61991	8.94591	8.60424	8.26044	8.38261	8.98646	8.4932	8.23905	8.77563	9.13251	8.6168	8.21515	8.47425	8.31614	8.14705	9.18101	7.79958	8.78223
hsa-mir-26a-1No1	GTGGCCTCGTTCAAGTAATCCAGGATAGGCTGTGCAGGTC	14.2752	12.689	13.1561	13.3469	11.109	12.3098	12.7361	12.4743	11.0879	13.3421	12.3499	13.2468	11.9892	13.4264	13.0771	12.4507	14.3403	11.2319	14.6282
hsa-mir-26a-1No2	TGCAGGTCCCAATGGGCCTATTCTTGGTTACTTGCACGGG	8.83472	8.56834	8.63266	8.69248	8.7415	8.43845	8.62671	8.63014	8.47277	8.65887	9.26484	8.65678	8.47043	8.46351	8.67224	8.74647	9.08109	8.6067	8.93536
hsa-mir-26a-2No1	GGCTGTGGCTGGATTCAAGTAATCCAGGATAGGCTGTTTC	13.1074	11.4573	11.9596	12.0538	10.1193	11.1181	11.2535	10.9594	10.2244	11.9589	11.8017	11.7681	10.7049	12.0723	11.3815	11.0838	13.0133	10.2582	13.1388
hsa-mir-26a-2No2	TGTGAGGCCTATTCTTGATTACTTGTTTCTGGAGGCAGCT	9.23791	9.5469	9.71807	8.92977	9.74176	9.16019	9.91347	9.38559	9.58232	8.80239	8.43557	9.11985	10.0599	9.78304	9.37906	9.95805	8.98981	9.975	9.17188
hsa-mir-296No1	CCCTTCCAGAGGGCCCCCCCTCAATCCTGTTGTGCCTAAT	9.57394	9.40412	9.75049	9.23422	8.77947	9.26861	9.27248	9.08197	9.16631	8.99815	8.87289	8.95935	9.44911	9.37654	9.46522	9.29071	9.2998	9.4569	10.0609
hsa-mir-296No2	CTAATTCAGAGGGTTGGGTGGAGGCTCTCCTGAAGGGCTC	8.60458	8.77651	8.75692	8.52654	8.63634	8.73782	8.87961	8.53273	8.6924	8.33958	8.60621	8.55502	8.99367	8.9859	8.55597	8.71712	8.59805	8.91613	8.53194
hsa-mir-299No1	AAGAAATGGTTTACCGTCCCACATACATTTTGAATATGTA	8.29778	8.519	8.33466	8.15021	8.02309	8.46062	8.05189	8.20871	7.90846	8.09466	8.19057	8.08294	8.01337	8.08117	8.27956	8.26096	8.5318	8.10451	8.77832
hsa-mir-299No2	TACATTTTGAATATGTATGTGGGATGGTAAACCGCTTCTT	8.04099	7.90946	7.8122	7.9975	7.88842	7.97866	8.14495	8.07383	8.08566	8.07206	7.98451	7.99994	7.98279	7.63156	8.14667	8.08432	8.02951	7.71495	8.09068
hsa-mir-29b-1No1	AGTGATTGTCTAGCACCATTTGAAATCAGTGTTCTTGGGG	11.2324	9.30926	10.6432	10.6646	9.03547	10.215	9.89351	9.55065	8.92196	10.1032	10.5317	10.0263	9.55826	10.2954	9.70575	10.3021	11.238	8.86314	11.9635
hsa-mir-29b-1No2	CTTCAGGAAGCTGGTTTCATATGGTGGTTTAGATTTAAAT	8.19946	8.26519	8.50806	8.35103	8.30923	8.48027	8.55273	8.40598	8.80048	8.27036	8.23455	8.35977	8.78546	8.66817	8.49713	8.78316	8.50765	8.58288	8.64096
hsa-mir-29b-2=102prec7.1=7.2	AGTGATTGTCTAGCACCATTTGAAATCAGTGTTCTTGGGG	10.9277	9.1061	10.2205	10.1972	8.92872	9.82588	9.40254	9.29991	8.73587	9.57813	10.9245	9.60202	9.32633	9.78555	9.20672	9.48268	10.7465	8.5752	11.2173
hsa-mir-301No1	CTAGCAGTGCAATAGTATTGTCAAAGCATCTGAAAGCAGG	8.45816	7.92566	8.15678	8.26422	8.15795	8.1815	8.11094	8.1045	8.01208	8.2253	8.31604	8.20883	8.02904	7.83998	8.1465	7.95587	8.2657	7.67412	8.35838
hsa-mir-301No2	ACTGCTAACGAATGCTCTGACTTTATTGCACTACTGTACT	13.8732	13.7419	14.395	15.221	14.5027	13.2476	14.3359	14.0675	13.7769	13.9511	12.6888	13.3677	14.6709	14.5121	15.044	13.9441	13.8411	12.9387	14.5406
hsa-mir-302aNo1	TGCTTTGAAACTAAAGAAGTAAGTGCTTCCATGTTTTGGT	8.26377	8.26493	8.20177	8.26063	8.29055	8.25481	8.32613	8.37852	8.12932	8.28047	8.25273	8.2951	8.29478	8.19625	8.26808	8.27046	8.22561	8.52612	8.44224
hsa-mir-302aNo2	CCACCACTTAAACGTGGATGTACTTGCTTTGAAACTAAAG	8.6948	8.49786	8.95893	9.31095	9.05437	8.70123	8.90742	9.34987	8.53619	8.35597	8.62747	8.20337	9.28593	8.75142	9.33799	8.4085	8.67804	7.84748	8.86749
hsa-miR-302b*No1	GCTCCCTTCAACTTTAACATGGAAGTGCTTTCTGTGACTT	8.25008	8.30999	8.09311	8.09858	8.20327	8.15211	8.29192	8.23182	8.75765	8.2515	8.25043	8.39972	8.534	8.29733	8.24395	8.4383	8.22095	8.6067	8.20695
hsa-miR-302b*No2	TCTGTGACTTTAAAAGTAAGTGCTTCCATGTTTTAGTAGG	7.94299	7.84297	7.88166	8.01691	7.8794	7.96536	8.07288	7.93132	7.89565	8.03541	7.8832	7.99903	7.92758	7.68957	8.11798	7.90367	8.00716	7.7375	8.00748
hsa-mir-302bNo1	TCTGTGACTTTAAAAGTAAGTGCTTCCATGTTTTAGTAGG	8.21902	8.17492	8.15135	8.14271	8.14514	8.11616	8.00522	8.17171	8.07379	8.06531	8.16247	8.17592	8.00289	7.96819	8.23181	8.18824	8.14036	8.30316	8.29636
hsa-mir-302bNo2	GCTCCCTTCAACTTTAACATGGAAGTGCTTTCTGTGACTT	8.12064	8.46923	8.16783	8.17784	8.20351	8.27317	8.25306	8.30082	8.91263	7.9464	8.7032	8.29091	8.56287	8.43981	8.12526	8.35849	8.14903	8.58982	8.2446
hsa-miR-302c*No1	CCTTTGCTTTAACATGGGGGTACCTGCTGTGTGAAACAAA	7.96444	7.87724	7.86738	8.05026	8.00324	7.84117	7.95086	8.03602	7.98358	8.11625	8.12131	8.16548	8.05773	7.77666	8.05682	7.88267	7.96719	7.47039	8.08561
hsa-miR-302c*No2	GCTGTGTGAAACAAAAGTAAGTGCTTCCATGTTTCAGTGG	7.79217	7.79218	7.80409	7.88648	7.86637	7.74568	7.88718	7.99122	7.7213	7.95606	7.91256	7.90204	7.8179	7.60088	7.76999	7.71409	7.73453	7.44692	8.02479
hsa-mir-302cNo1	GCTGTGTGAAACAAAAGTAAGTGCTTCCATGTTTCAGTGG	8.08758	7.85	8.00683	8.24124	8.04995	8.03828	8.06486	8.1346	7.87711	8.25163	8.17209	8.15891	7.97288	7.68974	8.09565	7.95724	8.14334	7.76085	8.07649
hsa-mir-302cNo2	CCTTTGCTTTAACATGGGGGTACCTGCTGTGTGAAACAAA	7.91556	7.80012	7.85246	7.85865	7.85849	7.8435	7.88093	7.89499	7.83997	8.12407	8.02124	8.01433	7.88643	7.59375	7.93649	7.63321	7.95231	7.46482	7.97462
hsa-mir-302dNo1	TGCTGTGACATGACAAAAATAAGTGCTTCCATGTTTGAGT	8.14675	8.06529	8.15149	8.31028	8.22087	8.15302	8.15793	8.12639	8.08964	8.23604	8.17793	8.24322	8.13181	7.92204	8.28635	8.23785	8.16033	8.16165	8.41353
hsa-mir-302dNo2	CCTCTACTTTAACATGGAGGCACTTGCTGTGACATGACAA	7.92118	7.95647	7.97386	8.14289	8.32199	7.87174	7.90193	8.02395	8.19837	8.09748	7.90198	8.11702	8.05184	7.85448	8.09189	7.90672	7.91366	7.70898	8.09682
hsa-mir-30c-1No1	ACCATGCTGTAGTGTGTGTAAACATCCTACACTCTCAGCT	10.3699	9.6623	9.6789	9.78518	8.61552	8.6241	9.18966	8.94243	8.33367	9.55843	10.1028	10.0067	9.15442	10.5205	8.57011	8.70608	10.9693	8.01006	11.264
hsa-mir-30c-1No2	GCTCAAGGTGGCTGGGAGAGGGTTGTTTACTCCTTCTGCC	9.82446	10.3599	10.0487	9.5851	10.3531	10.4536	10.5092	10.1212	11.061	9.68632	10.5657	10.3768	11.0463	10.5607	10.1059	10.5009	9.93214	10.5957	9.95049
hsa-mir-30c-2No1	ACTGTAAACATCCTACACTCTCAGCTGTGGAAAGTAAGAA	11.9128	10.7633	10.7332	10.8935	9.42545	9.87244	10.3558	9.83927	8.95266	10.9068	11.62	11.0542	10.1909	11.6829	9.3814	9.90273	12.381	8.93341	12.6496
hsa-mir-30c-2No2	GCTGTGGAAAGTAAGAAAGCTGGGAGAAGGCTGTTTACTC	9.3979	9.64523	9.49296	9.37278	9.84914	9.70874	10.2141	9.56309	10.4506	9.59593	9.15781	9.8155	10.4913	10.3639	10.0748	10.2593	9.5893	9.89717	9.6601
hsa-mir-30eNo1	TGTAAACATCCTTGACTGGAAGCTGTAAGGTGTTCAGAGG	10.478	9.88605	9.42381	9.75674	9.12343	8.6764	9.89238	9.04823	8.89435	9.76367	9.69744	9.91796	9.53305	10.8498	8.976	9.30341	10.9918	8.84	10.9563
hsa-mir-30eNo2	GAAGCTGTAAGGTGTTCAGAGGAGCTTTCAGTCGGATGTT	8.47396	8.51321	8.41209	8.26289	8.27159	8.28633	8.51674	8.14829	8.35055	8.39699	8.06014	8.70615	8.83663	9.1008	8.80791	8.35763	8.68146	8.46898	8.30757
hsa-mir-320No1	GAGTCGGGAAAAGCTGGGTTGAGAGGGCGAAAAAGGATGA	12.2088	11.7379	11.4986	11.5131	11.5084	11.351	11.1511	11.2601	12.18	11.4061	11.2371	12.1501	11.8669	11.5658	11.0924	11.748	12.0745	11.7397	11.5593
hsa-mir-320No2	CTTCGCTCCCCTCCGCCTTCTCTTCCCGGTTCTTCCCGGA	10.5645	10.9095	10.7823	10.5718	9.76104	10.892	10.7421	10.144	10.3352	10.0781	10.6574	9.65761	10.4441	10.9971	10.8119	10.5309	11.0617	10.7255	11.1825
hsa-mir-321No1	TTGGCCTCCTAAGCCAGGGATTGTGGGTTCGAGTCCCACC	14.463	13.8159	13.71	12.6857	12.3015	14.5309	13.6989	11.4132	14.4423	11.733	14.1384	12.6066	13.4457	13.5114	12.625	12.7687	16.0043	13.1027	16.0828
hsa-mir-321No2	CAGGGATTGTGGGTTCGAGTCCCACCCGGGGTAAAGAAAG	13.5477	12.589	13.0159	11.9934	11.6852	13.9451	13.4986	10.9429	13.5285	11.2789	13.536	11.78	12.8551	12.8647	12.3817	12.4719	15.4736	12.6277	15.809
hsa-mir-323No1	TTATGGCGCACATTACACGGTCGACCTCTTTGCAGTATCT	8.46536	9.06666	8.35727	8.36025	8.37735	8.3636	8.29095	8.31368	8.48281	8.2425	8.30893	8.54336	8.21044	8.0088	8.52012	8.48802	8.59681	8.52373	8.63713
hsa-mir-323No2	TGGTACTTGGAGAGAGGTGGTCCGTGGCGCGTTCGCTTTA	12.1609	12.1346	11.8392	11.4615	12.1159	12.4866	12.1322	11.6098	12.7628	11.3611	12.4983	12.2529	12.5098	12.3366	12.2554	12.9499	11.7747	12.2799	11.7522
hsa-miR-324-5pNo1	GACTATGCCTCCCCGCATCCCCTAGGGCATTGGTGTAAAG	9.73741	9.82555	9.66424	9.34356	9.12796	9.8289	9.71982	9.22234	9.77926	9.09061	9.99793	9.31429	9.74194	9.87447	9.7639	9.48228	10.6812	9.89553	10.7781
hsa-miR-324-5pNo2	TGGAGACCCACTGCCCCAGGTGCTGCTGGGGGTTGTAGTC	9.79218	9.84945	9.73211	9.48349	9.56428	9.88595	9.99135	9.40599	9.87873	9.18713	9.93567	9.3803	10.1069	10.0291	9.81893	9.96791	10.1754	9.79595	10.2046
hsa-mir-324No1	TGGAGACCCACTGCCCCAGGTGCTGCTGGGGGTTGTAGTC	9.2309	9.12695	9.23355	9.05311	9.11719	9.31026	9.42719	8.88622	9.31917	9.20223	8.93912	9.0647	9.42325	9.54646	9.30617	9.37148	9.32889	9.632	9.0804
hsa-mir-324No2	CTGACTATGCCTCCCCGCATCCCCTAGGGCATTGGTGTAA	9.22759	9.50724	9.12548	9.05678	8.91623	9.3069	9.46917	9.01434	9.18803	9.11175	9.12996	9.15631	9.55016	9.64866	9.87751	9.49064	9.55418	9.75679	9.38888
hsa-mir-325No1	ACAGTGCTTGGTTCCTAGTAGGTGTCCAGTAAGTGTTTGT	8.29749	8.20995	8.22004	8.07617	8.11794	8.25363	8.38236	8.11543	8.0537	8.00768	8.37296	8.31721	8.61565	8.14519	8.1076	8.30886	8.4095	8.23387	8.54636
hsa-mir-325No2	TGAGGACCTCCTATCAATCAAGCACTGTGCTAGGCTCTGG	7.99219	8.03348	8.00555	8.06388	8.16628	7.95631	8.16046	7.98116	7.97888	8.17603	8.11153	8.08052	8.23982	8.26746	8.10145	7.90937	8.13621	7.75597	8.27265
hsa-mir-326No1	GATCGCCTCTGGGCCCTTCCTCCAGCCCCGAGGCGGATTC	9.84617	9.66716	9.77896	9.33579	10.1314	10.0967	10.0131	9.40905	10.1848	9.72068	9.95325	9.56426	9.97549	10.0614	9.96031	9.94538	9.84307	10.5125	9.76654
hsa-mir-326No2	CTCATCTGTCTGTTGGGCTGGAGGCAGGGCCTTTGTGAAG	11.4	11.4689	11.298	11.3046	11.6948	11.4308	11.625	11.4917	12.1224	11.2801	11.0218	11.5655	11.9539	11.9878	11.6441	11.6042	11.1182	11.466	11.2569
hsa-mir-328No1	GAAAGTGCATACAGCCCCTGGCCCTCTCTGCCCTTCCGTC	11.3135	11.3561	11.4772	10.8346	10.1719	11.2709	11.1698	10.2276	10.4879	10.5514	10.9574	9.82319	11.0102	11.612	11.3309	10.9219	11.6972	11.5108	11.3762
hsa-mir-329-1No1	GACGAAACACACCTGGTTAACCTCTTTTCCAGTATCAAAT	8.13592	8.12713	8.09109	8.18443	8.08735	8.13728	8.0858	8.30106	8.08124	8.20361	8.21854	8.21222	8.08128	7.84048	8.25328	8.03815	8.24987	7.89304	8.21461
hsa-mir-329-1No2	GGTACCTGAAGAGAGGTTTTCTGGGTTTCTGTTTCTTTAA	9.49313	9.98844	9.52086	9.30523	9.52751	9.78654	9.75319	9.59902	10.3811	9.31771	8.84423	9.51075	9.95381	9.80314	9.54503	10.0042	9.38852	10.5751	9.31046
hsa-mir-329-2No1	GACGAAACACACCTGGTTAACCTCTTTTCCAGTATCAAAT	8.08034	8.18487	8.28385	8.19306	8.23137	8.12913	8.21597	8.23818	8.14373	8.33128	8.12098	8.12978	8.15907	8.00828	8.25117	8.19051	8.21609	8.12578	8.30122
hsa-mir-329-2No2	GGTACCTGAAGAGAGGTTTTCTGGGTTTCTGTTTCTTTAT	9.28105	9.76763	9.25797	8.92957	9.2924	9.41156	9.46769	9.07565	9.88335	9.1037	9.1511	9.26379	9.57154	9.57534	9.34737	9.80755	9.22694	10.4964	9.07641
hsa-mir-330No1	CAACCGAGCAAAGCACACGGCCTGCAGAGAGGCAGCGCTC	9.4378	9.41948	9.21544	8.99177	8.899	9.39513	9.19257	8.80035	9.02514	8.75129	9.21421	9.11011	9.271	9.45888	9.12621	9.30531	9.18402	9.74294	8.9593
hsa-mir-330No2	CTTTGGCGATCACTGCCTCTCTGGGCCTGTGTCTTAGGCT	8.88744	9.38363	8.81584	8.34949	8.62564	8.72299	8.84448	8.46961	8.6558	8.31145	8.95717	8.28032	9.06327	9.20659	8.5249	8.83385	8.73425	9.17721	8.4448
hsa-mir-331No1	ATCAAACCAGGCCCCTGGGCCTATCCTAGAACCAACCTAA	8.08525	8.12628	8.12071	8.09191	8.01841	8.15195	8.04515	8.04818	7.97793	8.2277	8.27475	8.00567	8.14738	8.01044	8.28626	7.96125	8.28374	7.73315	8.28493
hsa-mir-331No2	GAGTTTGGTTTTGTTTGGGTTTGTTCTAGGTATGGTCCCA	13.7012	13.4579	13.7504	13.9935	13.9371	14.3744	14.2488	14.3056	13.9034	14.0075	12.3009	13.8602	14.001	13.8604	14.644	13.7859	13.6407	13.915	14.128
hsa-mir-335No1	TGTTTTGAGCGGGGGTCAAGAGCAATAACGAAAAATGTTT	8.49418	8.12852	8.30513	8.39506	8.41212	8.26863	8.34365	8.25663	8.25869	8.55795	8.41761	8.44567	8.34375	8.13801	8.38146	8.27097	8.478	8.19178	8.61992
hsa-mir-335No2	CGTTTTTCATTATTGCTCCTGACCTCCTCTCATTTGCTAT	10.4029	10.4913	10.6515	10.1184	9.18989	10.5915	10.5476	9.48236	9.69089	9.71066	9.55118	9.36256	10.3065	10.8983	10.5937	10.5171	10.7028	10.8474	11.0706
hsa-mir-337No1	ACAGTTATCCAGCTCCTATATGATGCCTTTCTTCATCCCC	8.17917	8.49885	8.23787	8.07759	8.02427	8.12469	8.20676	8.16074	8.05122	8.0388	8.11378	8.14969	8.14072	8.324	8.25102	8.05106	8.43547	8.27019	8.49901
hsa-mir-337No2	GTAGTCAGTAGTTGGGGGGTGGGAACGGCTTCATACAGGA	8.4117	8.32237	8.40558	8.36668	8.32966	8.37592	8.44237	8.3742	8.3035	8.47458	8.33279	8.62632	8.38422	8.07863	8.47048	8.24353	8.40241	8.28137	8.71545
hsa-mir-338No1	ATGACTCAGGCGACTCCAGCATCAGTGATTTTGTTGAAGA	9.93742	10.5314	10.1251	9.46514	9.29971	9.87017	10.2158	9.23692	9.83053	9.07186	9.81815	9.36731	10.3569	10.4908	9.8901	9.89077	9.91417	10.6362	10.0327
hsa-mir-338No2	TCTCCAACAATATCCTGGTGCTGAGTGATGACTCAGGCGA	9.2666	8.95233	8.9536	8.78518	8.66105	8.70903	9.18876	8.39472	8.81366	8.29306	8.86662	8.87542	8.99752	9.06421	8.87061	8.74285	9.59176	8.90483	9.36701
hsa-mir-339No1	GGGGCGGCCGCTCTCCCTGTCCTCCAGGAGCTCACGTGTG	9.32618	8.78116	9.04411	8.87854	9.64585	9.22197	9.03986	9.0009	9.68632	9.47538	9.95302	9.45013	9.28581	9.2061	9.36721	9.55923	9.55105	9.68734	9.32365
hsa-mir-339No2	GCCTCGACGACAGAGCCGGCGCCTGCCCCAGTGTCTGCGC	10.6741	11.0021	10.8957	10.5535	10.3816	10.9228	10.9885	10.2795	11.0856	10.0061	10.8507	10.1253	11.2643	11.2981	10.9406	10.9003	11.1082	11.1736	11.1405
hsa-mir-340No1	TGTGGGATCCGTCTCAGTTACTTTATAGCCATACCTGGTA	8.01672	7.95215	7.88168	7.88632	8.08043	7.92648	7.90845	7.92494	7.87245	7.91256	7.9791	7.91062	7.93619	7.67785	7.8157	7.89357	7.834	7.77341	8.00468
hsa-mir-340No2	TGTACCTGGTGTGATTATAAAGCAATGAGACTGATTGTCA	10.4877	10.2696	10.4749	9.99631	9.64819	10.1545	10.0682	9.74265	10.6177	9.71956	11.0586	10.2613	10.6353	10.9452	9.89743	10.358	11.0356	10.7638	10.3443
hsa-mir-342No1	GTCTCACACAGAAATCGCACCCGTCACCTTGGCCTACTTA	14.0717	12.9147	13.6424	13.4556	12.1642	12.6682	13.0845	12.8847	12.03	13.2184	11.6745	12.4643	12.7652	13.7436	13.6888	12.8014	13.3783	11.9529	13.7243
hsa-mir-342No2	GAAACTGGGCTCAAGGTGAGGGGTGCTATCTGTGATTGAG	10.2684	9.84188	10.1485	9.59484	9.97427	9.84059	10.2192	9.68681	10.3498	9.8337	9.61793	9.67641	10.4186	10.3354	9.82894	10.0622	10.0663	10.0675	10.0438
hsa-mir-345No1	CCAAACCCTAGGTCTGCTGACTCCTAGTCCAGGGCTCGTG	9.36737	9.63887	9.01834	9.10354	9.20297	8.71008	8.98903	8.55529	9.07389	8.63289	8.70256	8.78493	9.05794	9.25128	8.57457	9.00179	9.67394	10.1527	8.97968
hsa-mir-345No2	CTGAACGAGGGGTCTGGAGGCCTGGGTTTGAATATCGACA	10.6286	11.5176	10.9377	10.3637	11.1609	11.2343	11.6946	10.7822	12.3401	10.4924	11.6419	12.1047	12.2399	11.7692	11.2961	12.0542	11.004	12.0226	10.9066
hsa-mir-346No1	GTCTGTCTGCCCGCATGCCTGCCTCTCTGTTGCTCTGAAG	11.2375	11.6502	11.3792	10.7252	10.1922	11.3298	11.5157	10.1316	10.7282	10.0777	10.3263	10.0121	11.159	11.7328	10.8758	11.1992	11.6677	12.0057	10.911
hsa-mir-346No2	CAGGGGCTGGGCCTGCAGCTGCCTGGGCAGAGCGGCTCCT	9.17223	9.21867	9.16532	8.91655	9.13416	9.17901	9.23754	9.14698	9.66042	9.16457	9.37103	9.23679	9.41558	9.5089	8.85871	9.35531	9.28392	9.71003	8.99715
hsa-mir-34aNo1	AGCTGTGAGTGTTTCTTTGGCAGTGTCTTAGCTGGTTGTT	10.1847	10.1675	10.4007	9.85083	10.1066	10.3539	10.5209	9.90503	10.467	9.91143	9.14284	10.0203	10.7308	10.3377	10.2412	10.6781	10.3746	11.0478	10.171
hsa-mir-34aNo2	ATCAGCAAGTATACTGCCCTAGAAGTGCTGCACGTTGTGG	8.20873	7.99317	8.15945	8.20515	8.20496	8.14446	8.10882	8.12097	8.16308	8.24401	8.18366	8.27413	8.08613	7.92575	8.1478	8.00934	8.16928	7.88256	8.14083
hsa-mir-34bNo1	TGCTCGGTTTGTAGGCAGTGTCATTAGCTGATTGTACTGT	8.89075	8.46032	9.10382	8.9473	8.44792	8.69507	8.80121	8.45819	8.49236	8.56641	8.4442	8.52119	8.41564	8.56577	8.72077	8.50652	9.13299	8.51276	8.90281
hsa-mir-34bNo2	GTGGTTACAATCACTAACTCCACTGCCATCAAAACAAGGC	8.60584	8.66775	8.66498	8.64101	8.43708	8.41954	8.72867	8.43713	8.2699	8.54321	8.32051	8.35744	8.42553	8.33139	8.49715	8.58356	8.6433	8.85132	8.94159
hsa-mir-34cNo1	AGTCTAGTTACTAGGCAGTGTAGTTAGCTGATTGCTAATA	8.03963	8.00863	8.06333	8.18812	8.02813	8.10179	8.19241	8.16171	8.19007	8.17067	8.15517	8.22012	8.10753	7.82079	8.09565	7.87701	8.24948	7.65207	8.3473
hsa-mir-34cNo2	TGCTAATAGTACCAATCACTAACCACACGGCCAGGTAAAA	9.45421	9.96224	9.74751	9.79113	9.55976	9.72038	9.86588	9.61138	10.374	8.81481	9.44045	9.83913	10.4407	9.81475	10.0879	10.5037	9.75759	10.3959	9.62802
hsa-mir-361No1	GGATTTGGGAGCTTATCAGAATCTCCAGGGGTACTTTATA	11.7262	11.0221	10.7102	10.8117	10.4255	10.599	10.1531	10.5831	9.85845	10.3697	9.02309	10.1813	9.70657	11.2157	10.77	10.5421	11.234	11.0802	10.6631
hsa-mir-361No2	AGTCCCCCAGGTGTGATTCTGATTTGCTTCCTTTTCCTCC	9.85881	9.96813	9.82983	9.67476	9.65587	9.91293	9.85965	9.95661	9.72954	9.71931	9.11777	9.82045	9.68235	9.74274	10.3081	10.3294	9.87843	10.1907	9.95546
hsa-mir-362No1	CCCCCTCTTGAATCCTTGGAACCTAGGTGTGAGTGCTATT	8.2482	8.32535	8.31751	8.35452	8.45305	8.406	8.56553	8.30832	8.24098	8.46753	8.20635	8.41787	8.40216	8.29402	8.19849	8.28749	8.47804	8.2156	8.52366
hsa-mir-362No2	CAACACACCTATTCAAGGATTCAAAGAGGCTGAGCTTGTC	8.84354	8.88448	8.6337	8.59467	9.02645	8.87764	8.79554	8.73957	9.70296	8.40703	8.66027	9.23968	9.00826	9.05028	8.82866	9.50689	8.55693	10.0512	8.4912
hsa-mir-363No1	TAGGAGAAAAATTGCACGGTATCCATCTGTAAACCGCAGG	8.23757	8.54549	8.29449	8.43102	8.27473	8.26961	8.22536	8.41197	8.16408	8.38939	8.20451	8.20961	8.11002	8.23878	8.18722	8.17006	8.48005	8.26686	8.48268
hsa-mir-363No2	GTTTTGCTGTTGTCGGGTGGATCACGATGCAATTTTGATG	9.22182	9.9895	9.93649	9.34615	10.645	9.91614	9.59888	9.97805	11.5323	9.47269	10.1879	10.6931	10.3677	9.82125	9.84401	10.4002	9.7109	10.8812	9.62895
hsa-mir-365-1No1	ACTATCATAATGCCCCTAAAAATCCTTATTGCTCTTGCAG	8.16604	8.48443	8.25391	8.40115	8.20781	8.24794	8.20419	8.24727	8.10824	8.43996	8.12138	8.22271	8.00331	7.85032	8.12857	8.07541	8.42835	7.97831	8.45486
hsa-mir-365-1No2	CCGCAGGGAAAATGAGGGACTTTTGGGGGCAGATGTGTTT	9.23174	9.29781	9.11508	9.14331	9.40802	9.53835	9.3814	9.38336	9.8588	9.15054	9.48122	9.40995	9.7404	9.70719	9.1687	9.59992	9.17488	10.0877	8.86872
hsa-mir-365-2No1	GACTCAGTCATAATGCCCCTAAAAATCCTTATTGTTCTTG	8.2703	8.07027	8.09556	8.26384	8.10409	8.19363	8.13267	8.26616	8.07587	8.3917	8.2925	8.12041	8.07389	7.89891	8.26083	8.03158	8.44631	7.71204	8.52012
hsa-mir-365-2No2	AGAGTGTTCAAGGACAGCAAGAAAAATGAGGGACTTTCAG	9.5153	9.6003	9.51078	9.49264	9.54323	9.64678	9.95966	9.5918	10.4617	9.38716	9.50987	9.22441	10.132	10.3057	9.52986	9.35322	9.31206	10.3121	9.22373
hsa-mir-367No1	TCTGTTGAATATAAATTGGAATTGCACTTTAGCAATGGTG	8.91265	8.01091	8.21747	8.35407	7.97316	8.18155	8.10641	8.18733	7.81973	8.35377	8.26144	8.10044	7.91942	8.2242	8.27698	8.00729	8.31822	7.68271	8.41539
hsa-mir-367No2	CCATTACTGTTGCTAATATGCAACTCTGTTGAATATAAAT	8.06434	7.99347	8.09306	8.04475	8.18502	8.0201	7.97284	8.1559	8.07872	8.2205	8.18074	8.13373	8.16606	7.8532	8.14581	7.9614	8.01899	7.64777	8.11351
hsa-mir-368No1	ATGTTATTTATGGTTAAACATAGAGGAAATTCCACGTTTT	8.05468	8.33972	8.07294	8.11452	8.0533	7.95047	8.01343	8.08306	7.9648	7.97578	8.09901	8.08868	7.97259	7.87503	8.089	7.94659	8.2026	7.73598	8.29689
hsa-mir-368No2	AAAGGTGGATATTCCTTCTATGTTTATGTTATTTATGGTT	7.97471	7.87702	7.99493	8.16066	8.16844	8.01186	8.14874	8.21591	7.90422	8.04154	8.26975	8.22251	7.94354	7.70592	7.99523	7.90719	8.03939	7.62735	8.19078
hsa-mir-369No1	CGCTTTATTGACTTCGAATAATACATGGTTGATCTTTTCT	9.23423	10.8303	10.0635	9.86864	9.97028	10.4307	10.4722	9.77716	11.9959	9.2585	12.1689	11.0042	11.5209	10.5502	9.90998	11.416	10.061	11.6328	9.84676
hsa-mir-369No2	TTGAAGGGAGATCGACCGTGTTATATTCGCTTTATTGACT	8.27246	8.0575	8.09516	8.06418	8.19792	8.21714	8.07526	8.18542	8.08258	8.18703	8.30043	8.30903	8.09579	8.0769	8.11408	8.0676	8.17669	7.8162	8.09967
hsa-mir-370No1	TTACACAGCTCACGAGTGCCTGCTGGGGTGGAACCTGGTC	8.92471	8.37127	8.65388	8.70658	8.64563	8.59429	8.85779	8.53886	8.98764	8.56197	8.76405	8.31623	8.91818	9.1595	8.7345	8.58813	8.73363	8.44803	8.60911
hsa-mir-370No2	AGACAGAGAAGCCAGGTCACGTCTCTGCAGTTACACAGCT	9.53438	8.91765	9.12141	9.0271	8.77333	9.04011	9.13597	8.67719	8.87939	8.76578	8.80432	8.62558	9.27181	9.24098	9.03108	8.97455	9.12978	9.10977	9.1434
hsa-mir-371No1	ACTTTCTGCTCTCTGGTGAAAGTGCCGCCATCTTTTGAGT	13.3718	13.2725	13.5828	13.6054	13.5313	13.5901	13.7755	13.7556	13.8628	13.4242	12.6682	13.7106	13.7676	13.6654	14.4581	13.9323	13.2613	13.6035	13.6048
hsa-mir-371No2	GTGGCACTCAAACTGTGGGGGCACTTTCTGCTCTCTGGTG	9.35067	9.22421	9.34137	9.06638	8.87797	9.22263	9.52306	9.00347	10.7544	8.76653	8.58103	8.85008	9.28564	9.26842	9.19652	9.55076	9.25811	9.69102	9.4346
hsa-mir-372No1	ATTCTGATGTCCAAGTGGAAAGTGCTGCGACATTTGAGCG	8.63206	8.99149	8.93944	8.5587	8.92411	8.55692	8.99958	8.65467	9.68877	8.36619	8.99598	8.77933	9.47202	9.30716	8.6928	8.7648	8.73232	9.08004	8.69605
hsa-mir-372No2	GTGGGCCTCAAATGTGGAGCACTATTCTGATGTCCAAGTG	8.10389	8.15508	8.13146	8.19624	8.16273	8.04535	8.0729	8.29622	8.24846	8.20236	8.18317	8.18	8.12628	7.91542	8.11989	8.02851	8.13871	7.91231	7.98288
hsa-miR-373*No1	GGGATACTCAAAATGGGGGCGCTTTCCTTTTTGTCTGTAC	13.0421	12.7861	12.9923	13.0866	12.4644	13.1035	13.0482	13.1324	12.6735	12.9395	12.5655	12.8106	12.8816	12.819	13.3875	12.9901	13.1766	12.8312	13.2005
hsa-miR-373*No2	TTTGTCTGTACTGGGAAGTGCTTCGATTTTGGGGTGTCCC	8.76031	8.92685	8.7769	8.76065	8.91986	8.86418	9.15191	8.82923	11.4792	9.10149	8.40439	8.68328	9.13257	9.03551	8.787	9.23053	8.98931	9.40316	8.88472
hsa-mir-373No1	TTTGTCTGTACTGGGAAGTGCTTCGATTTTGGGGTGTCCC	8.81592	9.28991	8.85679	8.62101	8.77669	9.0024	9.17693	8.89014	11.6361	8.5434	9.09551	8.72462	9.30847	9.28975	9.03317	9.30534	8.96128	9.36423	8.81412
hsa-mir-373No2	GGGATACTCAAAATGGGGGCGCTTTCCTTTTTGTCTGTAC	12.5082	12.4905	12.8255	12.705	12.2896	12.7295	12.6321	12.7637	12.5598	12.4618	12.7122	12.4162	12.6091	12.5056	13.0452	12.5804	12.7397	12.4524	12.7399
hsa-mir-374No1	ACATCGGCCATTATAATACAACCTGATAAGTGTTATAGCA	9.25065	8.82777	9.09747	9.06606	8.77156	8.85962	8.96915	8.90921	8.83941	9.21719	8.33323	9.04228	8.82262	9.10925	9.23702	8.86681	9.75745	8.89395	9.57848
hsa-mir-374No2	TGTTATAGCACTTATCAGATTGTATTGTAATTGTCTGTGT	7.94017	7.85743	7.96093	8.09618	8.08106	7.99622	7.96889	8.16168	8.11052	8.16105	8.18978	8.17923	7.93305	7.74646	8.07762	7.95383	8.08916	7.64472	8.19915
hsa-mir-375	TTTTGTTCGTTCGGCTCGCGTGAGGCAGGGGCGGCCTCTC	14.6263	10.0305	10.0107	10.7095	10.8121	10.9223	10.1529	10.2069	10.9421	10.164	10.7408	10.0241	10.494	12.5674	10.092	11.0266	11.3007	14.4225	10.6053
hsa-mir-376aNo1	AATCATAGAGGAAAATCCACGTTTTCAGTATCAAATGCTG	8.38918	9.0373	8.44683	8.38356	8.21362	8.33966	8.27996	8.44478	8.45019	8.32412	8.54813	8.45181	8.2827	8.26281	8.40316	8.42319	8.84737	8.21866	8.60445
hsa-mir-376aNo2	TCCTTCTTTGGTATTTAAAAGGTAGATTCTCCTTCTATGA	8.01672	7.842	7.92872	8.0909	8.02654	7.90727	7.88059	8.09262	7.92937	8.24128	8.11396	8.20384	7.90552	7.54045	7.92435	7.73199	8.01234	7.42818	8.02112
hsa-mir-376bNo1	ATCATAGAGGAAAATCCATGTTTTCAGTATCAAATGCTGC	8.12068	8.3993	8.10054	8.24934	8.20795	8.00924	8.06348	8.15055	7.99391	8.18376	8.16706	8.23288	8.10424	7.82073	8.14535	7.95304	8.24079	7.83008	8.19584
hsa-mir-376bNo2	CCTTCTTTGGTATTTAAAACGTGGATATTCCTTCTATGTT	9.01028	7.96753	8.15409	8.11449	8.28003	8.05941	7.9896	8.1238	8.02514	8.27273	8.42318	8.20351	8.03877	7.71278	8.12875	8.00176	8.04033	8.06373	8.10768
hsa-mir-377No1	GTTGAATCACACAAAGGCAACTTTTGTTTGAGTATCAAAT	10.0715	10.0129	10.0139	10.1478	9.73954	10.5347	10.0094	10.3946	9.83081	9.79131	9.93437	9.90411	9.91608	9.75225	10.4385	10.2382	10.0885	9.97524	10.2449
hsa-mir-377No2	GATGTTTGACCCTTGAGCAGAGGTTGCCCTTGGTGAATTC	8.89004	8.94829	8.76913	8.52282	8.59461	8.93475	9.18538	8.62956	9.13264	8.71752	8.48782	8.85029	9.21889	9.03721	8.95517	8.99775	8.99406	9.46266	8.92699
hsa-mir-378No1	GAGCCACCCAGGGCTCCTGACTCCAGGTCCTGTGTGTTAC	8.49977	8.27622	8.40782	8.40715	8.24759	8.38059	8.31873	8.43688	8.29566	8.37021	8.58999	8.43794	8.21957	8.30134	8.40869	8.26158	8.55581	8.57322	8.35681
hsa-mir-378No2	AATAGCACTGGACTTGGAGTCAGAAGGCCTGAGTGGAGTC	9.07165	8.60558	8.86467	8.68837	8.92395	8.56576	9.01721	8.88139	9.00313	8.57863	8.9527	8.57786	9.23956	9.16531	8.70277	8.62819	8.74675	9.16643	8.77328
hsa-mir-379No1	TTCCGTGGTTCCTGAAGAGATGGTAGACTATGGAACGTAG	8.49331	8.51642	8.46379	8.41863	8.60753	8.50013	8.38843	8.45459	8.45023	8.4945	8.66283	8.43265	8.58554	8.24032	8.46125	8.46482	8.61226	8.32014	8.75947
hsa-mir-379No2	GACCTATGTAACATGGTCCACTAACTCTCAGTATCCAATC	8.57763	8.35729	8.47125	8.56106	8.55849	8.41548	8.2964	8.60249	8.30986	8.63789	8.43122	8.44742	8.15267	8.12041	8.45964	8.33371	8.37426	7.9435	8.51719
hsa-mir-380-3p	GTGTCGTATGTAATATGGTCCACATCTTCTCAATATCAAA	8.07693	8.34571	7.98671	8.27404	8.24611	8.15185	8.11611	8.22672	7.91542	8.25286	8.12944	8.19633	7.97977	7.74406	8.157	7.99968	8.20397	7.73601	8.20586
hsa-mir-380-5p	AGGTACCTGAAAAGATGGTTGACCATAGAACATGCGCTAT	8.05709	8.17698	8.11879	8.26853	8.29341	8.02264	8.16355	8.23186	8.08678	8.26113	8.28373	8.198	8.04842	7.75978	8.10259	8.03104	8.16735	7.74786	8.28424
hsa-mir-381No1	CATGGAATATACAAGGGCAAGCTCTCTGTGAGTATCAAAC	8.29736	8.14762	8.14799	8.24718	8.59539	8.35476	8.30726	8.44579	8.22733	8.31297	8.41418	8.33341	8.27958	8.24112	8.23335	8.38897	8.28368	8.34842	8.17372
hsa-mir-381No2	TATTGTTTGGTACTTAAAGCGAGGTTGCCCTTTGTATATT	9.00122	9.16239	9.15349	9.01326	9.28389	9.40657	9.23462	9.25138	9.24433	8.82014	8.80892	9.30137	9.11174	9.27878	9.75059	9.69438	9.27238	9.63625	9.20533
hsa-mir-382	GGTACTTGAAGAGAAGTTGTTCGTGGTGGATTCGCTTTAC	8.94427	9.96882	8.78133	8.81118	8.80376	8.74931	9.01554	8.82542	8.7224	8.73082	8.49723	8.64759	8.86123	9.05378	9.03558	9.31948	9.41355	9.28389	9.30099
hsa-mir-383No1	CTGCTCCTCAGATCAGAAGGTGATTGTGGCTTTGGGTGGA	11.1942	10.5754	10.4931	10.7987	10.8806	10.5285	10.4267	10.7563	10.6605	10.7884	10.4798	10.7782	10.356	10.4955	10.6668	10.8675	10.5492	10.4981	10.9186
hsa-mir-383No2	TAATCAGCCACAGCACTGCCTGGTCAGAAAGAGCAAGTGT	9.21208	8.67078	8.33828	8.75736	8.4103	8.66962	8.41664	8.41005	8.42218	8.36533	8.46166	8.25044	8.25496	9.00874	8.78183	8.77263	8.71701	8.91637	8.42403
hsa-mir-384	CATAAGTCATTCCTAGAAATTGTTCATAATGCCTGTAACA	8.00628	7.98268	8.07583	8.22381	8.19977	8.00909	7.87989	8.20996	8.00736	8.2278	8.04862	8.12236	7.81534	7.69963	8.03379	8.07053	7.99555	7.66026	8.17909
hsa-mir-409-3p	GACGAATGTTGCTCGGTGAACCCCTTTTCGGTATCAAATT	9.09403	10.1195	8.80696	9.08185	9.44351	9.14925	8.73345	9.14058	10.1588	8.65607	9.72343	9.67428	9.24053	9.3097	9.20497	9.87709	9.39561	10.4528	9.02717
hsa-mir-409-5p	CATGGTACTCGGGGAGAGGTTACCCGAGCAACTTTGCATC	8.24644	8.19646	8.14097	8.32584	8.32906	8.23398	8.1733	8.23818	8.10847	8.30115	8.39399	8.28773	8.17574	8.06154	8.505	8.54801	8.32612	8.17626	8.35507
hsa-mir-410No1	GACGAATATAACACAGATGGCCTGTTTTCAGTACCGCTAC	9.22326	9.8868	8.59028	9.05489	9.01671	9.24445	8.68215	8.70702	9.07014	8.719	8.88518	8.76323	9.0872	9.58133	9.35216	9.80074	8.80977	9.90104	8.58147
hsa-mir-410No2	CACTCTGGGTACCTGAGAAGAGGTTGTCTGTGATGAGTTC	8.61314	8.39837	8.48799	8.62831	8.4572	8.62998	8.67063	8.61939	8.76134	8.71506	8.52002	8.48157	8.75241	8.58944	8.61877	8.82093	8.70524	8.41207	8.53108
hsa-mir-412No1	TCTAATGTACTTCACCTGGTCCACTAGCCGTCCGTATCCG	8.92829	9.07374	8.95961	8.94079	8.48509	8.72555	8.9098	8.41272	8.62003	8.5597	8.46758	8.42487	8.8355	9.15688	9.26472	8.66964	9.05796	8.69007	9.09107
hsa-mir-412No2	GTACGGGGATGGATGGTCGACCAGTTGGAAAGTAATTGTT	8.0497	7.95215	8.03065	8.22235	8.14145	8.04964	8.07166	8.32597	7.96707	8.27538	8.12396	8.21263	8.0759	7.77535	7.99788	7.96403	7.95161	7.70184	8.08756
hsa-mir-422aNo1	GAGAGAAGCACTGGACTTAGGGTCAGAAGGCCTGAGTCTC	8.30659	8.14762	8.39823	8.11124	8.19995	8.12171	8.37488	8.30598	8.31046	8.18244	8.35746	8.19562	8.3745	8.06154	8.1649	8.10667	8.12148	8.24068	8.14319
hsa-mir-422aNo2	CAGATGGGCTCTCTGTCCCTGAGCCAAGCTTTGTCCTCCC	9.37077	9.53369	9.3807	9.07014	8.75572	9.43035	9.61458	8.90929	9.26995	8.87874	8.92023	8.56161	9.46379	9.82358	9.53184	9.2093	9.39129	9.5885	9.19803
hsa-mir-423No1	CAAAAGCTCGGTCTGAGGCCCCTCAGTCTTGCTTCCTAAC	8.73235	8.49809	8.35701	8.58613	8.08027	8.40365	8.2991	8.36034	8.3354	8.41568	8.77087	8.33136	8.52055	8.4218	8.20655	8.14593	8.99234	8.08364	8.67675
hsa-mir-423No2	TAAAGGAAGTTAGGCTGAGGGGCAGAGAGCGAGACTTTTC	12.1626	12.4781	12.5522	11.8981	13.0756	11.8987	12.4633	11.935	14.1956	11.4831	12.4149	13.4163	13.8512	12.8209	12.4661	13.059	12.0092	13.2053	12.1912
hsa-mir-424No1	GAGGGGATACAGCAGCAATTCATGTTTTGAAGTGTTCTAA	8.40544	8.52163	8.57707	8.43358	8.68349	8.77958	8.3466	8.4689	8.71926	8.21976	8.84665	8.53311	8.55172	8.26837	8.34153	8.55592	8.53486	8.47765	8.47033
hsa-mir-424No2	GTTCAAAACGTGAGGCGCTGCTATACCCCCTCGTGGGGAA	8.76071	8.73399	8.96633	8.72563	8.67623	8.80246	8.81832	8.69452	9.2962	8.77759	8.54367	8.83488	8.86541	8.80721	9.03379	9.29071	8.7901	8.91454	8.57458
hsa-mir-425No1	GAGAAGCCATCGGGAATGTCGTGTCCGCCCAGTGCTCTTT	8.93884	9.08942	9.03618	8.76736	9.63496	8.86939	9.18513	8.8707	10.8808	8.95528	9.27178	9.71193	9.66701	9.32108	9.1437	9.08723	8.9089	9.39468	9.00318
hsa-mir-425No2	GAAAGCGCTTTGGAATGACACGATCACTCCCGTTGAGTGG	9.18722	8.7389	8.75383	8.67622	8.70928	8.68162	8.61161	8.32511	8.73548	8.38457	8.84894	8.55707	8.49409	8.93596	8.34379	8.17242	9.52246	8.25035	8.87362
hsa-mir-429No1	CTAATACTGTCTGGTAAAACCGTCCATCCGCTGCCTGATC	10.3267	10.0539	10.2867	9.12771	8.99901	9.37374	10.4597	9.03923	9.59666	8.57495	9.77285	9.11709	9.99787	10.5181	10.4915	10.3694	10.3273	9.98841	10.5641
hsa-mir-429No2	CACCGCCGGCCGATGGGCGTCTTACCAGACATGGTTAGAC	9.97491	9.60707	10.0298	9.73707	10.0432	9.72381	10.0459	9.73038	10.7494	10.2507	9.11285	11.0051	9.71	9.46804	10.5606	10.0771	10.3958	10.8273	10.2731
hsa-mir-431No1	GTCCTGCGAGGTGTCTTGCAGGCCGTCATGCAGGCCACAC	8.22807	8.4731	8.36463	8.35491	8.4545	8.21745	8.50553	8.45236	8.33073	8.42826	8.22325	8.39037	8.27586	8.04903	8.42869	8.13208	8.60556	8.13914	8.40662
hsa-mir-431No2	CAGGGCTTCTCGCAAGACGACATCCTCATCACCAACGACG	10.2766	10.0142	10.2486	9.92648	9.10361	9.80045	9.75919	9.3223	9.35678	9.395	9.12146	9.1722	9.5167	10.0702	9.77417	9.29938	10.1879	10.0054	9.8108
hsa-mir-4323p	CCTTACGTGGGCCACTGGATGGCTCCTCCATGTCTTGGAG	8.19061	8.22965	8.34426	8.26239	8.2287	8.31137	8.2041	8.21	8.23442	8.29479	8.24959	8.23059	8.14738	7.95919	8.24156	8.01178	8.23748	8.14665	8.16761
hsa-mir-4325p	CCAGGTCTTGGAGTAGGTCATTGGGTGGATCCTCTATTTC	8.10872	8.67196	8.29425	8.29288	8.29675	8.43031	8.36313	8.36632	8.28243	8.33384	8.28146	8.38338	8.34741	8.20133	8.28188	8.30398	8.44296	8.35081	8.41601
hsa-mir-433No1	CTCTGTGTTGAGAAGGATCATGATGGGCTCCTCGGTGTTC	8.66025	8.98408	8.98853	8.67564	8.87821	8.84538	8.83887	8.59902	8.94186	8.62063	8.39711	8.75885	8.97937	8.77028	8.88355	9.04493	8.92146	9.2114	8.73032
hsa-mir-433No2	GGGGAGAAGTACGGTGAGCCTGTCATTATTCAGAGAGGCT	8.19518	8.14758	8.27055	8.34934	8.32661	8.29128	8.2621	8.36028	8.36721	8.25652	8.31829	8.52522	8.38835	8.06016	8.18967	8.17034	8.30546	8.02246	8.30855
hsa-mir-448No1	GAGGGGGCTGGCTGGTTGCATATGTAGGATGTCCCATCTC	9.35601	9.40282	9.15382	9.04865	9.49762	9.31688	9.25148	9.15746	9.71114	9.12046	9.63434	9.74782	9.43872	9.52934	9.04492	9.75704	9.28917	9.97815	9.15691
hsa-mir-448No2	TTGAACATCCTGCATAGTGCTGCCAGGAAATCCCTATTTC	8.32372	8.36932	8.38261	8.512	8.42779	8.6022	8.78647	8.5491	8.32354	8.49392	8.1173	8.43393	8.20167	8.21236	9.04721	8.522	8.46508	8.81553	8.37854
hsa-mir-449No1	TGTGATGAGCTGGCAGTGTATTGTTAGCTGGTTGAATATG	8.68765	9.00498	9.118	8.76095	8.86289	8.89704	9.00232	8.81206	9.26718	8.67492	8.51391	8.72341	9.24201	9.01058	8.86592	9.00844	8.97855	9.15977	8.79365
hsa-mir-449No2	TGGCATCGGCTAACATGCAACTGCTGTCTTATTGCATATA	8.26748	8.11215	8.19637	8.28545	8.21324	8.21352	8.3066	8.18763	8.02779	8.22386	8.17602	8.27137	8.18913	7.95953	8.22615	8.03004	8.29436	7.86108	8.28568
hsa-mir-450-1	AACGATACTAAACTGTTTTTGCGATGTGTTCCTAATATGC	8.98578	8.46473	8.39638	8.42235	8.68862	8.44981	8.61488	8.43646	8.58846	8.41623	8.5742	8.68915	8.48534	8.68148	8.69602	8.94596	8.80109	9.17083	8.5277
hsa-mir-450-2No1	GAAAGATGCTAAACTATTTTTGCGATGTGTTCCTAATATG	8.06811	8.15837	8.07607	8.09088	8.02127	8.18286	8.1037	8.12271	8.11527	8.30896	8.2607	8.03105	8.03187	7.86743	8.17676	8.17612	8.24483	8.00194	8.14605
hsa-mir-450-2No2	GGGGACATTTTGCATTCATAGTTTTGTATCAATAATATGG	8.52678	8.09416	8.13134	8.39517	8.3224	8.19348	8.1338	8.27587	8.11085	8.33899	8.30766	8.1722	8.05773	7.85137	8.32573	8.04744	8.16317	7.71688	8.37517
hsa-mir-451No1	CTTGGGAATGGCAAGGAAACCGTTACCATTACTGAGTTTA	9.72629	8.72312	9.76304	9.16694	8.62979	8.23389	8.74142	8.63602	8.45286	9.82712	10.764	11.2692	8.48592	8.67644	8.3976	8.24709	10.5824	9.22673	11.2537
hsa-mir-451No2	AGTAATGGTAATGGTTCTCTTGCTATACCCAGAAAACGTG	8.18358	8.08176	8.09723	8.10143	8.10114	8.03632	8.00044	8.19477	7.9958	8.17018	8.16261	8.14768	7.95702	7.93865	8.09956	8.01711	8.09174	7.80975	8.12141
hsa-mir-452	CTAAGCACTTACAACTGTTTGCAGAGGAAACTGAGACTTT	8.66731	8.95819	8.81524	8.70881	8.99593	8.81314	9.3424	8.89811	10.0428	9.01138	8.97273	9.11484	9.63588	9.44714	9.0745	9.32426	8.7942	9.40107	8.4491
hsa-mir-452*	CTAAGCACTTACAACTGTTTGCAGAGGAAACTGAGACTTT	8.17462	8.00546	8.05921	8.2072	8.08729	8.13971	8.12371	8.13313	8.00202	8.21715	8.32364	8.19755	8.04437	7.80853	8.22289	8.00012	8.12052	7.58789	8.20905
hsa-mir-453No1	ATGGTACTCGGAGGGAGGTTGTCCGTGGTGAGTTCGCATT	9.64944	9.91438	9.97812	9.4468	10.3462	9.71441	9.86859	9.39004	10.7026	9.15027	9.46331	9.51083	10.294	10.0632	9.47955	9.65815	9.4871	9.69237	9.42483
hsa-mir-453No2	GCAGGAATGCTGCGAGCAGTGCCACCTCATGGTACTCGGA	8.67317	8.29449	8.44852	8.25287	8.23148	8.66202	8.51781	8.41936	8.23462	8.24846	8.66947	8.21741	8.23755	8.4346	8.57045	8.46523	8.61891	8.09465	8.49402
hsa-mir-455No1	CTGGCGTGAGGGTATGTGCCTTTGGACTACATCGTGGAAG	8.96391	8.7906	8.59475	8.79177	8.63059	8.91747	9.03686	8.7969	8.8772	8.86311	8.44148	8.53789	8.74836	8.79478	8.80588	8.93904	8.75269	8.45841	8.53704
hsa-mir-455No2	AGCACCATGCAGTCCATGGGCATATACACTTGCCTCAAGG	8.31374	8.24891	8.22752	8.43109	8.31633	8.25248	8.19733	8.2291	8.22114	8.35701	8.36378	8.34544	8.08613	7.96367	8.18939	8.11334	8.292	8.10418	8.73223
hsa-mir-483No1	ATCACGCCTCCTCACTCCTCTCCTCCCGTCTTCTCCTCTC	12.5154	13.2199	12.9438	12.7695	13.2058	13.2236	12.8514	12.4611	13.3203	12.8743	13.2659	12.7534	13.319	13.1679	13.1213	13.0314	12.718	13.1447	12.8184
hsa-mir-483No2	GAGGGGGAAGACGGGAGGAAAGAAGGGAGTGGTTCCATCA	8.6458	8.6952	8.70977	8.61894	8.67737	8.79931	8.94938	8.72962	9.26433	8.44456	9.04709	9.1573	9.04793	8.71949	8.66926	8.77464	8.43269	8.68974	8.68934
hsa-mir-484	GTCAGGCTCAGTCCCCTCCCGATAAACCCCTAAATAGGGA	10.0788	9.6924	9.70694	9.47015	8.90104	9.49907	9.34241	9.09625	9.10579	9.37236	9.71191	9.00135	9.01476	9.52134	9.50363	9.51838	10.2735	10.0552	10.084
hsa-mir-485-3p	TCATCAAAGCGAGTCATACACGGCTCTCCTCTCTTTTAGT	8.85616	9.18034	9.06023	8.80413	8.50384	9.00018	8.993	8.64452	8.39531	8.77491	8.56424	8.59348	8.90148	8.91711	8.88071	8.88655	9.22926	9.44612	9.27916
hsa-mir-485-5p	ACTTGGAGAGAGGCTGGCCGTGATGAATTCGATTCATCAA	8.53552	8.687	8.58999	8.51042	9.17439	8.8071	8.74339	8.65028	9.6679	8.64706	8.8687	8.98505	9.11094	8.79914	8.64779	8.83273	8.73001	9.41306	8.42155
hsa-mir-486	GTATCCTGTACTGAGCTGCCCCGAGCTGGGCAGCATGAAG	9.5696	8.82245	9.48712	9.2581	8.8998	8.38248	8.61913	8.92904	8.3061	9.7003	9.83061	10.2089	8.38607	8.58374	8.43398	8.58297	9.64728	8.78333	9.87391
hsa-mir-487No1	TTATGACGAATCATACAGGGACATCCAGTTTTTCAGTATC	9.50154	9.87445	9.8752	9.24283	9.35291	10.5064	9.81051	9.39924	9.69852	9.14135	8.58159	9.4248	9.57352	9.77598	10.5145	10.3208	9.83884	11.0778	9.88287
hsa-mir-487No2	GGTACTTGAAGAGTGGTTATCCCTGCTGTGTTCGCTTAAT	8.21955	8.41556	8.47189	8.47149	8.26086	8.33328	8.42008	8.35558	8.44836	8.40201	8.26597	8.35206	8.2696	8.31919	8.58635	8.40248	8.44311	8.73563	8.5705
hsa-mir-488No1	GAGAATCATCTCTCCCAGATAATGGCACTCTCAAACAAGT	8.31261	8.21701	8.36868	8.37572	8.38519	8.30427	8.29188	8.35067	8.24797	8.44596	8.34909	8.2637	8.26661	8.14451	8.18258	8.20172	8.34185	8.27326	8.34729
hsa-mir-488No2	GTTTGAAAGGCTATTTCTTGGTCAGATGACTCTCAATTTC	8.04801	8.01864	8.04272	8.21257	8.33903	8.09399	8.12634	8.19524	8.02026	8.14033	8.31829	8.33496	7.97549	7.86541	8.11477	8.03601	8.17374	7.823	8.21034
hsa-mir-489No1	CTTTAGGAGTGACATCACATATACGGCAGCTAAACTGCTA	8.44235	8.31213	8.2576	8.32917	8.27888	9.26497	8.25751	8.2335	8.15121	8.38315	8.15526	8.39861	9.98908	7.79466	8.37029	8.11387	8.75611	7.7434	8.22432
hsa-mir-489No2	GCAGCTTGGTGGTCGTATGTGTGACGCCATTTACTTGAAC	8.99671	9.33167	9.41784	8.86476	9.38417	9.16926	9.57527	9.36875	9.45859	8.88959	8.70416	9.18301	9.33057	9.40762	9.87936	10.031	9.44155	9.9615	9.20695
hsa-mir-490No1	ACCAACCTGGAGGACTCCATGCTGTTGAGCTGTTCACAAG	8.12042	8.15202	8.28338	8.30274	8.39087	8.27763	8.1503	8.24322	8.14632	12.0409	8.28538	8.33012	8.11166	7.82606	8.2019	8.07067	8.10162	7.79835	8.25164
hsa-mir-490No2	AAAGTTCATTGTTCGACACCATGGATCTCCAGGTGGGTCA	8.13118	8.05811	8.11086	8.23906	8.24416	8.05184	8.00603	8.23687	7.89511	8.24348	8.26125	8.15586	7.9558	7.76917	8.13139	8.06511	8.1075	7.68827	8.03414
hsa-mir-491No1	GACTTAGCTGGGTAGTGGGGAACCCTTCCATGAGGAGTAG	8.18339	8.30936	8.18128	8.25345	8.3562	8.61033	8.23586	8.32041	8.42703	8.4803	8.39646	8.40132	8.29309	8.19206	8.3393	8.20613	8.20158	7.96169	8.21766
hsa-mir-491No2	ACACTCCTTATGCAAGATTCCCTTCTACCTGGCTGGGTTG	9.05819	9.35733	9.9089	9.11955	9.22314	9.72299	10.2122	9.05239	9.74381	8.92522	8.85991	8.97225	10.2891	10.8446	9.34944	9.15249	9.32514	9.55452	9.02097
hsa-mir-492No1	ACTACAGGACCATCGAGGACCTGCGGGACAAGATTCTTGG	8.22882	8.45298	8.39751	8.28827	8.32482	8.42182	8.99622	8.35305	8.60983	8.25986	8.72433	8.30782	8.38648	8.15248	8.21383	8.3764	8.37228	7.87847	8.24776
hsa-mir-492No2	GAACGCCAGGATTGTCCTGCAGATCAACAATGCTCAACTG	8.13073	8.18023	8.26673	8.2078	8.51318	8.34257	8.16462	8.3275	8.41373	8.17028	8.80116	8.45175	8.2018	7.97453	8.14042	8.15963	8.11599	8.09763	8.13813
hsa-mir-493No1	CCAGGGCTTTGTACATGGTAGGCTTTCATTCATTCGTTTG	8.69458	9.20351	8.55602	8.56808	8.37356	8.50251	8.60302	8.44688	8.46363	8.54723	8.33253	8.31629	8.34975	8.28426	8.62618	8.325	8.63181	8.59361	8.54634
hsa-mir-493No2	CATTCGGTGAAGGTCTACTGTGTGCCAGGCCCTGTGCCAG	8.9941	9.15644	9.21153	8.83834	8.93972	8.86421	9.19468	8.76878	8.95946	8.90037	9.08011	8.4914	9.26356	9.66891	8.71273	8.83859	8.91827	9.5143	8.54343
hsa-mir-494No1	TATGATGAAACATACACGGGAAACCTCTTTTTTAGTATCA	13.6004	15.4594	14.9639	14.5829	15.9454	15.1898	14.6501	15.7748	15.9014	15.2544	15.9218	16.1142	15.867	15.1415	15.3375	15.8686	14.4264	15.4905	14.1295
hsa-mir-494No2	TCGATACTCGAAGGAGAGGTTGTCCGTGTTGTCTTCTCTT	8.22882	8.27849	8.08008	8.17795	8.19758	8.13298	8.13616	8.34861	8.29802	8.07032	8.5711	8.37358	8.29236	8.19128	8.14181	8.28883	8.24227	8.63158	8.24508
hsa-mir-495No1	GTGACGAAACAAACATGGTGCACTTCTTTTTCGGTATCAA	8.86953	9.2579	8.53655	8.83011	8.3345	8.68361	8.50159	8.51202	8.69326	8.52474	8.56192	8.48049	8.39558	8.46923	8.62589	8.41667	8.75421	8.37145	8.60544
hsa-mir-495No2	CTCATCTCTGGTACCTGAAAAGAAGTTGCCCATGTTATTT	8.72943	8.92978	9.0455	8.75887	8.83619	8.83625	9.3613	8.67737	9.41008	8.65691	8.66134	8.83249	9.59486	9.30672	8.9866	8.98171	8.71122	9.43738	8.85023
hsa-mir-496No1	GATGAGTATTACATGGCCAATCTCCTTTCGGTACTCAATT	8.4722	8.56885	8.44451	8.55696	9.55401	8.4577	8.35526	8.64139	9.54046	8.6859	9.65193	9.32362	9.16751	8.57688	8.40738	8.72888	8.59495	8.82598	8.3672
hsa-mir-496No2	CAGGTACTCGAATGGAGGTTGTCCATGGTGTGTTCATTTT	8.29976	8.56097	8.37251	8.11927	8.45894	8.41347	8.17822	8.33659	8.22202	8.17127	8.48826	8.34544	8.59444	8.35018	8.29783	8.22507	8.30095	8.67728	8.31139
hsa-mir-497No1	CGGTCCTGCTCCCGCCCCAGCAGCACACTGTGGTTTGTAC	11.9048	12.4789	12.2943	12.1205	11.9269	12.7208	12.0692	12.4656	12.3264	12.7132	11.5319	11.9074	12.6737	12.3535	12.8164	12.5309	11.8623	12.5059	11.7986
hsa-mir-497No2	CACACTGTGGTGTTAGAGCGAGGGTGGGGGAGGCACCGCC	8.23304	8.19256	8.22723	8.42284	8.37378	8.31395	8.27311	8.27852	8.33017	8.5276	8.30237	8.43265	8.28344	7.94527	8.32598	8.52147	8.37058	8.04299	8.49225
hsa-mir-498No1	AGCTCAGGCTGTGATTTCAAGCCAGGGGGCGTTTTTCTAT	13.6625	13.4054	13.378	13.6089	13.1465	13.4106	13.3397	13.7767	12.9316	12.8172	12.4541	14.0661	12.9941	13.252	14.5892	14.72	13.4151	14.0546	13.8533
hsa-mir-498No2	ATGAAAAGCACCTCCAGAGCTTGAAGCTCACAGTTTGAGA	8.39093	8.08697	8.48843	8.26513	8.4037	8.5412	8.20441	8.35061	8.17987	8.18944	8.3542	8.19037	8.06476	8.37382	8.23527	8.10164	8.18911	8.19874	8.1074
hsa-mir-499No1	CTTGGGCGGGCGGCTGTTAAGACTTGCAGTGATGTTTAAC	10.5251	10.4576	10.3785	9.96124	10.6937	10.2119	10.1966	10.372	9.8322	10.4509	9.42263	11.8011	9.6073	9.98356	10.9791	11.3411	10.9474	10.6181	11.3081
hsa-mir-499No2	GTGAACATCACAGCAAGTCTGTGCTGCTTCCCGTCCCTAC	8.7697	8.91924	8.98691	8.74475	8.61036	8.87584	8.78242	8.61673	8.40679	8.90099	8.81111	8.53404	8.58306	8.69964	8.84168	8.75729	8.89573	9.14765	9.07385
hsa-mir-500No1	AATGCACCTGGGCAAGGATTCTGAGAGCGAGAGCTTCATC	10.0635	10.111	9.68533	9.38123	9.72108	10.2844	10.4707	9.5561	9.9755	9.33628	9.24151	11.5096	10.3857	10.1672	9.98409	11.3562	9.75668	11.56	9.57152
hsa-mir-500No2	GTGTTCTGCTCCCCCTCTCTAATCCTTGCTACCTGGGTGA	9.10468	8.99982	9.09311	8.89858	8.70157	9.12189	9.06244	8.69593	8.7618	8.74708	8.78368	8.46725	8.744	9.30594	8.88421	9.08418	9.16588	9.42684	9.0771
hsa-mir-501No1	CTCTGCTCTTCCTCTCTAATCCTTTGTCCCTGGGTGAGAG	8.48852	8.31757	8.28361	8.37517	8.47174	8.49161	8.37401	8.34976	8.28069	8.45175	8.24377	8.34019	8.33035	8.66586	8.27248	8.37819	8.82436	8.23527	8.42469
hsa-mir-501No2	ATGCAATGCACCCGGGCAAGGATTCTGAGAGGGTGAGCCC	8.51329	8.413	8.4359	8.39489	8.97857	8.30415	8.53174	8.47391	8.57386	8.44758	8.44143	8.38498	8.53938	8.59945	8.43144	8.69994	8.56467	8.88616	8.4729
hsa-mir-502No1	CTCCCCCTCTCTAATCCTTGCTATCTGGGTGCTAGTGCTG	8.55899	8.6087	8.56495	8.57052	8.42779	8.60234	8.53199	8.51246	8.43863	8.46274	8.36042	8.44294	8.34916	8.51258	8.44365	8.84181	8.54415	8.58661	8.60828
hsa-mir-502No2	CAATGCACCTGGGCAAGGATTCAGAGAGGGGGAGCTCAAC	9.10229	8.56721	8.57342	8.54131	8.60713	8.71626	8.35357	8.54513	8.56173	8.37448	8.39352	8.83815	8.54118	8.60135	9.05399	9.66392	8.56909	9.5471	8.34493
hsa-mir-503No1	CTCAGCCGTGCCCTAGCAGCGGGAACAGTTCTGCAGTGAG	8.63245	8.50617	8.49924	8.4904	8.31773	8.24772	8.29418	8.31055	8.2823	8.37631	8.40679	8.29404	8.30302	8.12148	8.28269	8.07321	8.33799	7.8966	8.32107
hsa-mir-503No2	CTCTGGGGTATTGTTTCCGCTGCCAGGGTAAGTCTGGGAC	8.45571	8.278	8.43728	8.37951	8.47774	8.30689	8.3907	8.48536	8.2706	8.4166	8.42962	8.5265	8.3685	8.36957	8.31203	8.33591	8.35273	8.48949	8.42047
hsa-mir-504No1	CTGCTGTTGGGAGACCCTGGTCTGCACTCTATCTGTATTC	8.31664	8.49846	8.31549	8.30096	8.46327	8.37467	8.47172	8.41269	8.68635	8.25442	8.59917	8.45915	8.69969	8.33152	8.31203	8.33963	8.31841	8.49837	8.24776
hsa-mir-504No2	CTTACTGAAGGGAGTGCAGGGCAGGGTTTCCCATACAGAG	10.1895	10.1846	10.0222	9.63163	9.94428	10.1434	10.0688	9.67018	10.4103	9.62886	10.7288	9.92354	10.6446	10.6005	10.0886	10.4764	9.95865	11.0269	9.77429
hsa-mir-505No1	TTAGCGTCAACACTTGCTGGTTTCCTCTCTGGAGCATCGC	8.82801	8.73985	8.65483	8.62516	8.28519	8.78933	8.81257	8.42465	8.51255	8.5663	8.45664	8.35264	8.50196	8.75457	8.64474	8.4054	8.90927	8.83325	8.51647
hsa-mir-505No2	TAAATTGATGCACCCAGTGGGGGAGCCAGGAAGTATTGAT	8.44252	8.30737	8.40792	8.51162	8.47806	8.32023	8.48403	8.44994	8.45605	8.36109	8.56364	8.45832	8.37781	8.56421	8.28601	8.27147	8.38154	8.27952	8.36814
hsa-mir-506No1	ATATTTGTAAGGCACCCTTCTGAGTAGAGTAATGTGCAAC	8.38569	8.41507	8.3758	8.44165	8.28633	8.35686	8.40064	8.38555	8.40518	8.42357	8.3722	8.62842	8.32845	8.12523	8.39229	8.33826	8.47269	8.08765	8.50982
hsa-mir-506No2	TGTGTAGTGCCTTATTCAGGAAGGTGTTACTTAATAGATT	8.14555	8.05193	7.93258	8.17571	8.22109	8.0147	7.96889	8.1346	7.90968	8.04166	8.07155	8.33277	7.98811	7.87238	7.9643	8.011	8.15911	7.78049	8.12074
hsa-mir-507No1	AAATATGTTTTGCACCTTTTGGAGTGAAATAATGCACAAC	8.25727	8.19223	8.17114	8.26276	8.19758	8.19574	8.22273	8.28882	8.12281	8.33147	8.19042	8.26591	8.05676	7.88189	8.20216	8.07492	8.23981	7.92063	8.21728
hsa-mir-507No2	CTGTGTGTAGTGCTTCACTTCAAGAAGTGCCATGCATGTG	8.02762	7.97038	8.0311	8.26211	8.07295	8.11917	8.05435	8.29573	7.9457	8.30562	8.12305	8.11131	7.99236	7.73393	8.13396	8.04596	8.18424	7.62994	8.44201
hsa-mir-508No1	ACATGATTGTAGCCTTTTGGAGTAGAGTAATACACATCAC	8.19379	7.99825	8.1	8.16771	8.12284	8.08852	8.01975	8.30111	8.03458	8.3139	8.23012	8.31341	8.02072	7.89896	8.44162	7.99999	8.21839	7.74989	8.14028
hsa-mir-508No2	CTGAGTGTAGTGCCCTACTCCAGAGGGCGTCACTCATGTA	8.10194	7.95715	8.00224	8.09078	8.12299	8.08904	8.05412	8.19592	7.92928	8.03264	8.07395	8.20351	7.80956	7.63403	7.99203	7.92662	8.15412	7.51006	8.01689
hsa-mir-509No1	ATTAAAAATGATTGGTACGTCTGTGGGTAGAGTACTGCAT	9.92616	10.1612	10.0975	10.2811	10.1795	10.0674	9.85376	10.2664	9.70692	10.0794	9.34323	10.2438	9.66023	9.92326	11.0227	10.5397	10.1279	9.92742	10.1909
hsa-mir-509No2	GTGTGTGGTACCCTACTGCAGACAGTGGCAATCATGTATA	8.40585	8.33558	8.32323	8.31515	8.29102	8.24562	8.21382	8.30788	8.15885	8.34156	8.24332	8.14301	8.03704	8.33123	8.30374	8.18939	8.6345	7.9414	8.33272
hsa-mir-510No1	TATGTGTGTGGTGTCCTACTCAGGAGAGTGGCAATCACAT	8.18486	8.11016	8.14276	8.27564	8.2416	8.11141	8.04834	8.40556	8.19298	8.24332	8.17361	8.25309	8.0884	7.91359	8.04255	8.27374	8.21375	7.72644	8.25518
hsa-mir-510No2	TGATTGAAACCTCTAAGAGTGGAGTAACACATGACATGTA	8.19029	7.99089	7.99403	8.17966	8.25409	8.09653	8.01554	8.31732	8.08358	8.21177	8.16438	8.19638	7.83247	8.04905	7.94944	8.14351	8.03995	7.61206	8.07982
hsa-mir-511-1No1	TAGACACCCATCGTGTCTTTTGCTCTGCAGTCAGTAAATA	8.22347	8.27219	8.44848	8.33548	8.40269	8.39051	8.28745	8.39112	8.26552	8.36013	8.31193	8.37856	8.2974	8.06547	8.51022	8.44131	8.47826	8.33366	8.5372
hsa-mir-511-1No2	TTTTTGTGAATGTGTAGCAAAAGACAGAATGGTGGTCCAT	8.41481	8.48012	8.3544	8.49485	8.29572	8.372	8.36382	8.29251	8.15336	8.27504	8.17885	8.30873	8.09338	8.3289	8.40809	8.49014	8.42604	8.61201	8.43379
hsa-mir-511-2No1	TAGACACCCATCGTGTCTTTTGCTCTGCAGTCAGTAAATA	8.35982	8.35216	8.24161	8.4886	8.38983	8.35235	8.30406	8.43271	8.20506	8.4142	8.33309	8.46236	8.22859	8.17719	8.47376	8.24992	8.3641	8.15929	8.43077
hsa-mir-511-2No2	TTTTTGTGAATGTGTAGCAAAAGACAGAATGGTGGTCCAT	8.68829	8.21665	8.21649	8.36519	8.25627	8.32001	8.1819	8.3195	8.09177	8.2545	8.16499	8.09359	8.04344	8.49098	8.4199	8.55454	8.21353	8.48146	8.28643
hsa-mir-512-1&23p	AGAATGAAAGTGCTGTCATAGCTGAGGTCCAATGACTGAG	8.07917	8.11424	8.12548	8.31982	8.32732	8.22445	8.10641	8.25345	8.06595	8.23859	8.11337	8.26908	8.04434	8.04655	8.26476	8.0779	8.33512	7.88045	8.26191
hsa-mir-512-1&25p	CTTCTCAGTCTGTGGCACTCAGCCTTGAGGGCACTTTCTG	8.26759	8.24573	8.13792	8.24618	8.3667	8.28577	8.24657	8.29382	8.10574	8.31593	8.1205	8.29167	8.04911	8.13426	8.47525	8.35242	8.18814	7.96386	8.21618
hsa-mir-513-1No1	TCAGCGTACAGTGCCTTTCACAGGGAGGTGTCATTTATGT	8.56969	8.58995	8.22201	8.47043	8.50781	8.56676	8.34206	8.65013	8.35632	8.50453	8.45967	8.65291	8.29054	8.38828	8.71677	8.75814	8.33965	8.86911	8.38999
hsa-mir-513-1No2	TATAAATTTCACCTTTCTGAGAAGGGTAATGTACAGCATG	8.16768	7.83537	7.96828	8.09088	8.18739	8.01323	7.93842	8.26932	8.00976	8.24571	8.25698	8.19245	7.87442	7.76217	7.99724	8.06494	8.01533	7.59632	8.20675
hsa-mir-513-2No1	TCAGTGTGCAGTGCCTTTCACAGGGAGGTGTCATTTATGT	8.96806	8.92194	9.13434	9.00776	9.15446	9.0186	9.0457	9.04448	9.66257	8.96198	8.46487	9.45846	9.1254	9.12326	9.23061	9.41734	8.89265	8.99321	9.05973
hsa-mir-513-2No2	TATAAATTTCACCTTTCTGAGAAGGGTAATGTACAGCATG	8.0693	7.97718	8.09311	8.23402	8.22099	8.15221	8.07166	8.25948	8.06888	8.35568	8.22785	8.18035	8.07114	7.82582	8.23101	7.94413	8.10377	7.75107	8.13123
hsa-mir-514-1No1	AAATTTGATTGACACTTCTGTGAGTAGAGTAACGCATGAC	8.3	8.38108	8.20254	8.2969	8.36432	8.30747	8.02527	8.44002	8.64516	8.3162	8.33048	8.2442	8.09192	8.02794	8.22108	8.14202	7.94721	7.94753	8.20244
hsa-mir-514-1No2	TGTCTGTGGTACCCTACTCTGGAGAGTGACAATCATGTAT	8.13995	7.99427	7.95259	8.14522	8.06436	8.03145	7.93812	8.18801	8.02566	8.00662	8.13984	8.17694	7.84806	7.74377	7.95763	7.97716	7.89229	7.72504	7.97462
hsa-mir-514-2&3No1	AAATTTGATTGACACTTCTGTGAGTAGAGTAACGCATGAC	8.08587	8.01065	8.06866	8.16044	8.26669	8.10691	7.92616	8.2286	8.4246	8.19495	8.17438	8.1802	8.0402	7.96137	8.12844	8.00316	8.14188	8.022	8.13512
hsa-mir-514-2&3No2	TGTCTGTGGTACCCTACTCTGGAGAGTGACAATCATGTAT	8.02403	7.86596	7.96102	8.1218	8.1617	7.97047	7.97978	8.03335	7.94017	8.17018	8.14284	8.0991	7.90832	7.76195	7.94272	7.89334	7.96703	7.55715	8.11451
hsa-mir-515-13p	CAGAGTGCCTTCTTTTGGAGCGTTACTGTTTGAGAAAAAC	8.55411	8.62832	8.41783	8.58316	8.76488	8.63666	8.48204	8.68062	8.5392	8.31385	8.82263	8.61775	8.71783	8.3368	8.75144	8.50947	8.81253	8.76194	8.8727
hsa-mir-515-15p	GATCTCATGCAGTCATTCTCCAAAAGAAAGCACTTTCTGT	8.16945	7.9883	8.14416	8.22675	8.11562	8.02769	8.022	8.34599	8.10789	8.22527	8.19549	8.17493	7.92496	7.79522	7.93631	8.01154	8.1566	7.78509	8.14535
hsa-mir-515-23p	CAGAGTGCCTTCTTTTGGAGCGTTACTGTTTGAGAAAAAC	8.45396	8.37115	8.32323	8.6641	8.37887	8.42824	8.49421	8.61464	8.57639	8.42365	8.37831	8.52578	8.26215	8.31753	8.74648	8.55529	8.56796	8.60026	8.91547
hsa-mir-515-25p	AGATCTCATGCAGTCATTCTCCAAAAGAAAGCACTTTCTG	7.97474	7.92597	7.9047	8.17485	8.06285	8.00072	7.93015	8.12626	8.00144	8.33165	8.12396	8.09318	7.93483	7.76473	7.95596	7.84815	7.96296	7.55486	8.02764
hsa-mir-516-1No1	GAAAAGAAAGTGCTTCCTTTCAGAGGGTTACGGTTTGAGA	8.8582	9.00113	8.65063	8.83126	8.80791	8.86442	8.82691	9.01839	8.89912	8.80488	8.65752	8.89881	8.98238	8.78527	8.94279	8.81109	8.83331	8.8554	8.93137
hsa-mir-516-1No2	CTGTGACCTTCTCGAGGAAAGAAGCACTTTCTGTTGTCTG	8.15895	8.12051	8.15952	8.12491	8.24917	8.27302	8.13371	8.17094	8.21204	8.07971	8.31618	8.23682	8.0685	8.30191	8.07463	8.17257	8.25135	8.04846	8.08809
hsa-mir-516-2No1	GAAAAGAAAGTGCTTCCTTTCAGAGGGTTACGGTTTGAGA	8.57471	8.90991	8.90536	8.95344	8.9203	9.00229	8.92044	9.05784	8.83989	8.92904	8.34162	9.01054	8.95025	8.68973	8.99164	8.87446	8.85437	9.0349	9.03113
hsa-mir-516-2No2	TTGTGACCTTCTCGAGGAAAGAAGCACTTTCTGTTGTCTG	8.25522	8.37162	8.35424	8.41441	8.36477	8.27308	8.35225	8.42354	8.38086	8.35104	8.38619	8.27082	8.48441	8.24133	8.14178	8.28012	8.2625	8.23842	8.19024
hsa-mir-516-33p	GTGAAAGAAAGTGCTTCCTTTCAGAGGGTTACTCTTTGAG	8.42918	8.426	8.41414	8.3441	8.38529	8.59421	8.20747	8.52963	8.31085	8.46006	8.42929	8.40043	8.26754	8.30811	8.41069	8.3629	8.43679	8.19237	8.51396
hsa-mir-516-35p	ATGATGTGACCATCTGGAGGTAAGAAGCACTTTGTGTTTT	9.07671	9.21996	9.33111	9.29488	9.25992	9.46346	9.34052	9.36491	9.35782	8.99937	8.82561	9.18285	9.3972	9.42775	9.65608	9.70311	9.2691	9.64841	9.28865
hsa-mir-516-43p	AAAGAAAAGAAAGTGCTTCCTTTCAGAGGGTTACTCTTTG	8.40014	8.69111	8.55753	8.53694	8.5649	8.40242	8.43215	8.68831	8.38089	8.53747	8.44327	8.46337	8.36881	8.26652	8.42224	8.35242	8.59621	8.28092	8.54843
hsa-mir-516-45p	CTGTGACCATCTGGAGGTAAGAAGCACTTTCTGTTTTGTG	9.8646	9.76195	9.98932	9.71277	9.81628	10.46	9.98646	10.0839	10.1553	9.76453	8.85132	9.66878	10.139	10.0716	10.487	10.0585	9.83888	10.4435	10.0616
hsa-mir-517*	TCAGGCAGTGACCCTCTAGATGGAAGCACTGTCTGTTGTA	8.01923	8.05192	8.20496	8.20522	8.22892	8.16674	7.96534	8.2264	8.10832	8.21221	8.14584	8.25636	7.94903	7.76237	8.13351	8.04581	8.17649	7.66518	8.19525
hsa-mir-517a	GAAAAGATCGTGCATCCCTTTAGAGTGTTACTGTTTGAGA	12.2643	12.5391	12.5141	12.3389	12.3055	12.3452	12.4229	12.6438	12.0368	12.4911	10.9662	12.6267	12.2632	12.2982	12.4331	12.5126	12.5546	11.6083	12.4946
hsa-mir-517b	AGATCGTGCATCCCTTTAGAGTGTTACTGTTTGAGAAAAG	12.3944	12.436	12.4426	12.3979	12.4365	12.3062	12.3495	12.6468	12.272	12.5719	11.3171	12.6762	12.1103	12.0549	12.2707	12.1899	12.5438	11.7358	12.5685
hsa-mir-517b*	AGATCGTGCATCCCTTTAGAGTGTTACTGTTTGAGAAAAG	8.28105	8.32073	8.34565	8.38014	8.41251	8.36347	8.22783	8.39279	8.30839	8.39452	8.29158	8.33412	8.22195	8.13277	8.39544	8.17912	8.27067	8.1983	8.30911
hsa-mir-517c	GATCGTGCATCCTTTTAGAGTGTTACTGTTTGAGAAAATC	12.0247	12.1315	12.0463	11.9343	11.9696	11.8909	12.0056	12.1831	11.633	11.7644	10.3694	11.9816	11.6666	11.7707	12.0022	12.061	12.1443	11.2453	11.9655
hsa-mir-517c*	GATCGTGCATCCTTTTAGAGTGTTACTGTTTGAGAAAATC	7.98753	7.94528	8.19057	8.22381	8.15585	8.09145	8.11639	8.35998	8.05122	8.25183	8.23386	8.15857	7.99716	7.76701	8.12953	7.90999	8.01778	7.6526	8.15429
hsa-mir-518a-1	GAAGAGAAAGCGCTTCCCTTTGCTGGATTACGGTTTGAGA	8.51854	8.65281	8.74058	8.34234	8.50575	8.39288	8.60685	8.3764	8.58262	8.39878	8.5143	8.49148	8.86711	8.8614	8.30054	8.67909	8.39023	9.14222	8.21222
hsa-mir-518a-1*	GAAGAGAAAGCGCTTCCCTTTGCTGGATTACGGTTTGAGA	8.3729	8.4437	8.39243	8.3271	8.43266	8.44023	8.47619	8.41259	8.63049	8.50327	8.4724	8.60437	8.49441	8.52047	8.33684	8.25664	8.38913	8.27165	8.31972
hsa-mir-518a-2	GAAGAGAAAGCGCTTCCCTTTGCTGGATTACGGTTTGAGA	8.6512	8.9432	8.5842	8.45779	8.48785	8.75193	8.81839	8.5929	8.7198	8.48216	8.97512	8.56664	9.24848	8.9481	8.46013	8.86411	8.34149	9.45288	8.28993
hsa-mir-518a-2*	GAAGAGAAAGCGCTTCCCTTTGCTGGATTACGGTTTGAGA	9.03581	9.54075	9.26351	8.84645	9.28415	9.34755	9.62721	9.15772	9.7489	9.02854	9.42929	9.01212	9.78054	9.78218	9.28312	9.4225	9.07444	9.82081	8.87728
hsa-mir-518bNo1	ACAAAGCGCTCCCCTTTAGAGGTTTACGGTTTGAGTAAAG	8.11343	8.02126	8.01916	8.22179	8.05378	8.08379	8.04134	8.21194	8.10299	8.31361	8.14767	8.20426	8.00522	7.73749	8.06767	7.89931	8.10959	7.52338	8.18614
hsa-mir-518bNo2	GAATATGTCATGCTGTGGCCCTCCAGAGGGAAGCGCTTTC	8.54927	8.52463	8.71032	8.54716	8.79461	8.63002	8.60444	8.49119	8.86908	8.55353	8.85646	8.78272	8.84343	8.81335	8.52648	8.47697	8.53575	8.97526	8.39236
hsa-mir-518c	GAAAACAAAGCGCTTCTCTTTAGAGTGTTACGGTTTGAGA	7.95052	7.91264	7.90668	8.04223	8.08669	7.9696	7.83575	8.17116	7.89663	8.01655	8.10872	8.03596	7.78573	7.66208	7.90998	7.91962	7.95103	7.47275	8.09957
hsa-mir-518c*	GAAAACAAAGCGCTTCTCTTTAGAGTGTTACGGTTTGAGA	8.45974	8.82046	8.39824	8.43321	8.4864	8.52136	8.47591	8.52237	8.875	8.34389	8.82946	8.57473	8.94238	8.52569	8.37286	8.615	8.37184	8.7064	8.2663
hsa-mir-518d/526a	CATGCTGTGACCCTCTAGAGGGAAGCACTTTCTGTTGTCT	8.06715	8.05351	7.9732	8.17803	8.09212	8.09644	7.97336	8.0907	7.98878	8.30374	8.14577	8.15042	7.92496	7.73472	8.0713	7.80383	8.03728	7.64879	8.11462
hsa-mir-518dNo2	GAAACCAAAGCGCTTCCCTTTGGAGCGTTACGGTTTGAGA	7.91556	7.9628	7.9556	8.25317	8.22337	8.0201	7.93954	8.10194	7.94311	8.21066	8.11814	8.13637	8.00743	7.75161	8.06222	7.95617	8.04202	7.57499	8.12431
hsa-mir-518e	GAAAAGAAAGCGCTTCCCTTCAGAGTGTTAACGCTTTGAG	8.03623	7.97046	7.82095	8.05505	8.08344	8.13288	7.85106	8.16171	7.96152	8.04181	8.10617	8.1271	7.95702	7.89896	8.00098	7.9101	8.01258	7.68801	7.98674
hsa-mir-518e/526c	TCTCAGGCTGTGACCCTCTAGAGGGAAGCGCTTTCTGTTG	8.0893	8.07697	8.02079	8.18814	8.13919	8.07514	8.07516	8.16164	8.17028	8.21304	8.21835	8.2637	8.05891	7.76897	8.0589	8.04354	8.02989	7.7596	8.06611
hsa-mir-518f	GAAAAGAAAGCGCTTCTCTTTAGAGGATTACTCTTTGAGA	8.88213	8.24407	8.29416	8.38652	8.99465	8.22761	8.30748	8.43229	8.31084	8.50341	8.39948	8.27456	8.21891	7.94951	8.25579	8.26086	8.19462	7.8344	8.40445
hsa-mir-518f*	GAAAAGAAAGCGCTTCTCTTTAGAGGATTACTCTTTGAGA	7.95971	7.9802	8.08794	8.27076	8.22382	8.14283	8.10766	8.22651	8.09458	8.27551	8.11167	8.26137	7.98048	7.84826	8.13098	7.98179	8.0987	7.64715	8.2198
hsa-mir-519a-1	AAAGAAAGGAAAGTGCATCCTTTTAGAGTGTTACTGTTTG	11.2216	11.3309	11.2782	11.3027	11.3312	11.065	11.2407	11.3174	11.0739	11.0692	10.1399	11.1008	11.0531	11.0944	11.4197	11.5645	11.3574	10.6302	11.0564
hsa-mir-519a-1/526c	TCAGGCTGTGACACTCTAGAGGGAAGCGCTTTCTGTTGTC	8.50593	8.3769	8.40008	8.68669	8.57561	8.41812	8.35314	8.74308	8.43759	8.54069	8.43351	8.60809	8.46177	8.12196	8.47345	8.63181	8.60104	8.33539	8.71602
hsa-mir-519a-2No1	GAAAGGAAAGTGCATCCTTTTAGAGTGTTACTGTTTGAGA	10.695	10.982	11.0748	10.7784	11.2818	10.7536	10.9537	11.2252	10.9567	10.8542	9.63358	11.2546	10.1819	10.6651	11.1208	11.1375	11.2673	10.5669	11.0618
hsa-mir-519a-2No2	TCTCAGGCTGTGTCCCTCTACAGGGAAGCGCTTTCTGTTG	8.1561	8.14729	8.30005	8.26454	8.36038	8.35677	8.23012	8.36948	8.28871	8.37702	8.30337	8.32858	8.30452	7.95682	8.37892	8.4016	8.25896	8.28695	8.63464
hsa-mir-519b	GAAAAGAAAGTGCATCCTTTTAGAGGTTTACTGTTTGAGG	10.4597	10.0709	10.0527	10.2137	9.93204	9.95056	9.73048	10.035	9.65923	9.69065	8.95937	9.78487	9.7171	9.97783	10.4364	10.4989	9.82382	9.82299	9.60433
hsa-mir-519b/526c	CATGCTGTGACCCTCTAGAGGGAAGCGCTTTCTGTTGTCT	8.02933	8.17892	8.07099	8.25755	8.32482	8.22073	8.04612	8.26682	8.1795	8.27404	8.22559	8.27358	8.0837	7.85054	8.16369	8.05309	8.12238	7.78933	8.31129
hsa-mir-519c	AGAAAAGAAAGTGCATCTTTTTAGAGGATTACAGTTTGAG	8.26248	8.19646	8.20045	8.33617	8.35419	8.28216	8.33118	8.4008	8.35055	8.37838	8.33018	8.26901	8.31816	8.10772	8.25524	8.34566	8.33799	8.15212	8.3963
hsa-mir-519c/526c	TCTCAGCCTGTGACCCTCTAGAGGGAAGCGCTTTCTGTTG	8.13957	8.19479	8.23787	8.336	8.31275	8.21041	8.0545	8.29389	8.17044	8.32809	8.1732	8.30396	8.19921	7.87238	8.21654	7.99734	8.19297	7.88478	8.21597
hsa-mir-519dNo1	TCTTAAACAAAGTGCCTCCCTTTAGAGTGTTACCGTTTGG	10.6752	10.8268	10.4286	10.8872	10.4204	10.4143	10.4249	10.9788	10.1811	10.5249	9.86565	10.9167	10.0269	10.6241	11.064	10.6898	11.0908	10.5349	10.7927
hsa-mir-519dNo2	CATGCTGTGACCCTCCAAAGGGAAGCGCTTTCTGTTTGTT	8.74945	8.98408	8.66737	8.60069	8.98783	8.96863	8.54901	8.88421	9.19966	8.65497	9.31817	9.15783	8.83789	8.6886	8.70944	9.15723	8.79631	9.35923	8.76752
hsa-mir-519e	CAAAGTGCCTCCTTTTAGAGTGTTACTGTTTGAGAAAAAC	8.59152	8.16448	8.30511	8.42049	8.42137	8.41383	8.39293	8.4816	8.55236	8.4346	8.16502	8.60871	8.36993	8.24416	8.98021	8.55879	8.28513	8.288	8.40245
hsa-mir-519e*	CAAAGTGCCTCCTTTTAGAGTGTTACTGTTTGAGAAAAAC	9.16853	9.20139	9.13898	9.13256	9.64088	9.53847	9.572	9.53693	9.83574	9.35887	9.01236	9.28607	9.76163	9.49176	9.78506	9.59805	9.16029	9.47416	9.23987
hsa-mir-520a	GAGAGAAAAGAAAGTGCTTCCCTTTGGACTGTTTCGGTTT	8.20213	8.51439	8.18414	8.30351	8.19279	8.33471	8.40152	8.5318	8.31605	8.11001	8.56047	8.20955	8.33237	8.30627	8.13651	8.41938	8.23073	8.52893	8.18346
hsa-mir-520a*	GAGAGAAAAGAAAGTGCTTCCCTTTGGACTGTTTCGGTTT	7.96444	8.00603	8.00546	7.98929	8.04662	8.0733	8.04134	8.0793	8.11576	8.00743	8.1624	8.07423	8.16612	7.86199	8.00666	7.93652	8.13835	8.06759	8.04282
hsa-mir-520bNo1	GAAAAGAAAGTGCTTCCTTTTAGAGGGTTACCGTTTAAGA	7.94029	7.89813	7.85615	7.97943	8.05984	7.9473	7.85242	8.13079	7.99414	8.16732	7.97132	8.11936	7.9003	7.73597	8.17496	7.8516	8.04048	7.78922	8.07771
hsa-mir-520bNo2	GATGTCAGGCTGTGTCCCTCTACAGGGAAGCGCTTTCTGT	8.08872	8.02376	7.96721	8.01478	8.06184	8.06791	7.93547	8.05924	8.11301	8.14425	8.10872	8.23042	7.93834	7.83104	8.08076	7.97437	8.13617	7.8228	8.05727
hsa-mir-520c	GAAAAGAAAGTGCTTCCTTTTAGAGGGTTACCGTTTGAGA	8.26186	8.07986	8.08812	8.16453	8.15012	8.1146	8.03869	8.21221	8.05429	7.95976	8.07198	8.15561	8.09673	7.86009	8.24333	8.14835	8.02117	7.67578	8.15888
hsa-mir-520c/526a	TCTCAGGCTGTCGTCCTCTAGAGGGAAGCACTTTCTGTTG	8.14172	8.04803	8.1454	8.11969	8.21605	8.07701	8.07993	8.17983	8.22417	8.13929	8.17644	8.08259	8.05668	7.91777	8.41844	7.92664	7.9816	7.93358	8.26191
hsa-mir-520d	GAAAAGAAAGTGCTTCTCTTTGGTGGGTTACGGTTTGAGA	8.19064	8.40008	8.17337	8.34624	8.24336	8.33874	8.40049	8.2519	8.54373	8.2908	8.30502	8.39156	8.47856	8.56283	8.48587	8.52841	8.16676	8.46768	8.23696
hsa-mir-520d*	GAAAAGAAAGTGCTTCTCTTTGGTGGGTTACGGTTTGAGA	8.03361	8.14505	8.09339	8.04778	8.08287	8.09206	8.09075	8.1741	8.22283	8.30388	8.25391	7.86076	8.17273	8.28322	8.22454	8.05844	8.05949	7.75069	7.92139
hsa-mir-520eNo1	GGAAAGAAAGTGCTTCCTTTTTGAGGGTTACTGTTTGAGA	8.39645	8.63824	8.57078	8.5592	8.59745	8.67531	8.74409	8.48586	9.02812	8.41111	8.80119	8.53668	8.81765	8.62435	8.72052	8.66315	8.39543	8.94236	8.55233
hsa-mir-520eNo2	CTGCTGTGACCCTCAAGATGGAAGCAGTTTCTGTTGTCTG	8.64069	9.20324	8.59016	8.54178	8.54056	8.87324	8.55061	8.5983	9.26559	8.36623	9.02298	8.43614	9.22184	9.09729	8.55904	8.81762	8.48415	9.14768	8.33283
hsa-mir-520fNo1	AAGAAAAGCAAGTGCTTCCTTTTAGAGGGTTACCGTTTGG	8.10397	8.08464	8.24081	8.42367	8.27863	8.19841	8.19255	8.31525	8.13892	8.32082	8.0656	8.22798	8.18134	7.94383	8.3558	8.15761	8.19365	8.18376	8.13805
hsa-mir-520fNo2	TCTCAGGCTGTGACCCTCTAAAGGGAAGCGCTTTCTGTGG	8.1371	8.20514	8.36724	8.38663	8.4633	8.23856	8.35336	8.28394	8.76387	8.36914	8.39141	8.65431	8.38442	8.09008	8.25337	8.64127	8.29439	8.45342	8.25757
hsa-mir-520gNo1	AAAAACAAAGTGCTTCCCTTTAGAGTGTTACCGTTTGGGA	11.193	11.3336	11.5247	11.1838	11.6108	10.4526	11.5447	11.4644	11.2502	10.4862	9.58619	11.7085	11.2813	10.8759	11.2394	11.3369	11.3417	10.9145	11.5056
hsa-mir-520gNo2	CCATGCTGTGACCCTCTAGAGGAAGCACTTTCTGTTTGTT	8.51871	8.42527	8.42754	8.38663	8.51192	8.55052	8.37977	8.46633	8.46363	8.40713	8.62346	8.47677	8.46456	8.24666	8.3201	8.67986	8.37704	8.81115	8.29465
hsa-mir-520hNo1	GAAAAAACAAAGTGCTTCCCTTTAGAGTTACTGTTTGGGA	9.01873	8.77341	9.57876	9.34533	9.77758	9.01316	9.71252	9.37608	9.36053	9.24267	8.29994	9.30902	9.21541	8.78658	9.84541	9.62594	9.20739	9.21635	9.48963
hsa-mir-520hNo2	CCATGCTGTGACCCTCTAGAGGAAGCACTTTCTGTTTGTT	8.25624	8.33945	8.31031	8.47449	8.7751	8.55673	8.351	8.51	8.82162	8.52116	8.48323	8.41301	8.61297	8.27798	8.45964	8.64438	8.32709	8.78394	8.9248
hsa-mir-521-1No1	GAAAAGAACGCACTTCCCTTTAGAGTGTTACCGTGTGAGA	9.92594	10.1942	10.5102	9.96478	10.3376	9.33757	10.2073	10.1577	9.78229	9.44196	8.6012	10.2593	9.95951	9.51135	10.1775	10.0979	9.89052	9.63658	10.1161
hsa-mir-521-1No2	TCTCAGGCTGTGACCCTCCAAAGGGAAGAACTTTCTGTTG	8.45216	8.59475	8.41219	8.47813	8.55921	8.59601	8.34719	8.45541	8.95302	8.35126	8.65816	8.78513	8.61775	8.61768	8.40671	8.50835	8.39441	9.08072	8.32438
hsa-mir-521-2No1	GAAAAGAACGCACTTCCCTTTAGAGTGTTACCGTGTGAGA	9.31164	8.92955	9.60155	9.41195	9.68154	9.30684	9.72719	9.62916	9.29194	9.48112	8.23461	9.52901	9.23701	8.95107	9.937	9.56891	9.0717	9.2487	9.6498
hsa-mir-521-2No2	TCTCGGGCTGTGACTCTCCAAAGGGAAGAATTTTCTCTTG	8.92736	9.15058	9.09893	8.88544	9.38079	9.25021	9.21917	9.10014	10.1853	9.02477	8.94672	9.53107	9.70137	9.27502	9.12283	9.58235	8.7586	10.0417	8.92961
hsa-mir-522	GAAAAGAAAATGGTTCCCTTTAGAGTGTTACGCTTTGAGA	8.19287	8.12867	8.09059	8.24283	8.16225	8.23394	8.2813	8.37806	8.08361	8.17311	8.28736	8.31623	8.20446	8.043	8.35722	8.46757	8.24033	8.15948	8.29278
hsa-mir-522/526c	TCTCAGGCTGTGTCCCTCTAGAGGGAAGCGCTTTCTGTTG	8.02587	7.97314	8.20301	8.38816	8.19284	8.10418	8.10879	8.20877	8.20525	8.30746	8.30554	8.25763	8.17263	7.82513	8.16138	7.99977	8.18563	7.89349	8.17291
hsa-mir-523	GAAAAGAACGCGCTTCCCTATAGAGGGTTACCCTTTGAGA	7.8816	7.77285	7.92283	8.05591	7.95505	7.93904	7.88957	8.06826	7.83997	8.08384	8.01195	8.05477	7.77626	7.6226	7.98666	7.82573	7.91418	7.48765	8.00748
hsa-mir-523/526c	TCTCATGCTGTGACCCTCTAGAGGGAAGCGCTTTCTGTTG	8.06208	7.73806	7.89749	8.00338	8.00216	8.04594	7.92418	8.04094	7.89821	8.14166	7.97306	7.93083	7.84132	7.69572	7.91927	7.80691	7.93392	7.43003	7.9314
hsa-mir-524	GAAAAGAAGGCGCTTCCCTTTGGAGTGTTACGGTTTGAGA	8.28704	8.6507	8.43289	8.27806	8.35473	8.42435	8.46704	8.49108	8.9099	8.04049	8.84184	8.48416	8.65907	8.40831	8.57112	8.73486	8.40297	8.67012	8.23005
hsa-mir-524*	GAAAAGAAGGCGCTTCCCTTTGGAGTGTTACGGTTTGAGA	8.16181	8.16263	8.39292	8.355	8.42275	8.25461	8.1996	8.32503	8.69425	8.49326	8.45016	8.41804	8.42292	8.22694	8.28587	8.24363	8.25703	8.28586	8.32597
hsa-mir-525	CTCAAGCTGTGACTCTCCAGAGGGATGCACTTTCTCTTAT	8.05176	8.09646	8.01071	8.03336	8.05741	8.12688	8.31847	8.17201	8.48804	8.28965	8.04521	8.19073	8.09322	8.2389	8.25606	8.0965	8.11243	8.15355	8.09129
hsa-mir-525*	CTCAAGCTGTGACTCTCCAGAGGGATGCACTTTCTCTTAT	7.80874	7.81536	8.1994	8.03143	8.01509	8.03045	7.98988	8.11094	8.14155	8.02951	8.20439	8.13637	7.93024	7.66171	7.9268	8.02303	8.08055	7.86287	8.08691
hsa-mir-526a-1No1	CTCAGGCTGTGACCCTCTAGAGGGAAGCACTTTCTGTTGC	7.98753	7.74608	7.90097	7.88331	8.03971	7.84418	7.85991	8.05296	7.97561	7.98157	7.96557	7.91822	7.84132	7.66305	8.02239	7.75951	7.94081	7.46489	7.83067
hsa-mir-526a-1No2	AAAGAAGAGAAAGCGCTTCCTTTTAGAGGATTACTCTTTG	7.84392	7.77905	7.88983	7.94036	8.01292	7.9274	7.76489	8.02499	7.93762	7.92557	7.92157	7.95634	7.84708	7.57422	7.76999	7.77689	7.81485	7.57499	7.95622
hsa-mir-526a-2No1	GATCTCGTGCTGTGACCCTCTAGAGGGAAGCACTTTCTGT	7.8849	7.87661	7.74296	7.81135	7.93661	7.86156	7.85132	7.88692	7.85337	8.15067	7.95489	7.83162	7.73947	7.50959	7.90871	7.63214	7.78737	7.2976	7.95311
hsa-mir-526a-2No2	GAAAAGAACATGCATCCTTTCAGAGGGTTACTCTTTGAGA	7.85074	7.80345	7.97372	7.86806	7.88297	7.83211	7.82062	7.8831	7.7761	8.18982	7.96075	7.91494	7.81156	7.63815	7.89467	7.66884	7.89006	7.58634	7.89905
hsa-mir-526b	TCAGGCTGTGACCCTCTTGAGGGAAGCACTTTCTGTTGTC	8.02688	8.0361	8.04108	8.05821	8.16923	7.9979	7.9466	8.18923	8.36032	8.1627	7.97066	8.114	7.94619	8.04305	8.00367	7.95835	8.09709	7.77289	8.07717
hsa-mir-526b*	TCAGGCTGTGACCCTCTTGAGGGAAGCACTTTCTGTTGTC	7.91753	7.87601	7.84169	8.09353	8.01538	7.8417	7.75091	8.24689	7.79254	7.8837	8.12641	8.0179	7.60819	7.55254	7.73495	7.63144	7.99853	7.5642	7.87023
hsa-mir-527No1	CAAGCTGTGACTGCAAAGGGAAGCCCTTTCTGTTGTCTAA	8.31215	8.87328	8.34958	8.29836	8.44577	8.62793	8.51532	8.369	8.65973	8.53347	8.41119	8.25632	8.53035	8.48719	8.36106	8.21881	8.31303	8.55905	8.23768
hsa-mir-527No2	GAAAAGAAAGTGCTTCCCTTTGGTGAATTACGGTTTGAGA	8.12415	8.22178	8.27547	8.29311	8.29817	8.34504	8.2271	8.32196	8.24748	8.42021	8.29076	8.27	8.28888	8.03883	8.18696	8.25316	8.25443	8.38897	8.25736
